# Supplementary material for: Broader Epstein–Barr virus–specific T cell receptor repertoire in patients with multiple sclerosis
Source: J Exp Med. 2022 Sep 1;219(11):e20220650. doi: 10.1084/jem.20220650 (PMC9437111; doi:10.1084/jem.20220650)
Supplement: Table S1 — TCRβ sequences from the databases VDJdb and IEDB queried in this study. [file JEM_20220650_TableS1.xlsx]

## Sheet: Sheet1
Organism	TCR_Sequence	HLA	Protein	Epitope	Database	Viral_cycle	sequence_ranking_MS	Discovery_COVID_0001	Discovery_COVID_0002	Discovery_COVID_0003	Discovery_COVID_0004	Discovery_COVID_0005	Discovery_COVID_0006	Discovery_COVID_0007	Discovery_COVID_0008	Discovery_COVID_0009	Discovery_COVID_0010	Discovery_COVID_0011	Discovery_COVID_0012	Discovery_COVID_0013	Discovery_COVID_0014	Discovery_COVID_0015	Discovery_COVID_0016	Discovery_COVID_0017	Discovery_COVID_0018	Discovery_COVID_0019	Discovery_COVID_0020	Discovery_COVID_0021	Discovery_COVID_0022	Discovery_COVID_0023	Discovery_COVID_0024	Discovery_COVID_0025	Discovery_COVID_0026	Discovery_COVID_0027	Discovery_COVID_0028	Discovery_COVID_0029	Discovery_COVID_0030	Discovery_COVID_0031	Discovery_COVID_0032	Discovery_COVID_0033	Discovery_COVID_0034	Discovery_COVID_0035	Discovery_COVID_0036	Discovery_COVID_0037	Discovery_COVID_0038	Discovery_COVID_0039	Discovery_COVID_0040	Discovery_COVID_0041	Discovery_COVID_0042
CMV	V06,CASQPGQKNTEAFF	HLA-C*07:02_B2M	IE1	CRVLCCYVL	vdjdb
CMV	V06,CASSPGTPRDEQFF	HLA-C*07:02_B2M	IE1	CRVLCCYVL	vdjdb
CMV	V06,CASSQGTPRDEQYF	HLA-C*07:02_B2M	IE1	CRVLCCYVL	vdjdb
CMV	V06,CASSSGLTNTEAFF	HLA-C*07:02_B2M	IE1	CRVLCCYVL	vdjdb
CMV	V06,CASSSGQKNTEAFF	HLA-C*07:02_B2M	IE1	CRVLCCYVL	vdjdb
CMV	V06,CASSTGQKNTEAFF	HLA-C*07:02_B2M	IE1	CRVLCCYVL	vdjdb
CMV	V06,CASTPGQKNTEAFF	HLA-C*07:02_B2M	IE1	CRVLCCYVL	vdjdb
CMV	V06,CASTTGQKNTEAFF	HLA-C*07:02_B2M	IE1	CRVLCCYVL	vdjdb
CMV	V06,CATTSGQKNTEAFF	HLA-C*07:02_B2M	IE1	CRVLCCYVL	vdjdb
CMV	V15,CATSPGDEQYF	HLA-C*07:02_B2M	IE1	CRVLCCYVL	vdjdb
CMV	V20,CSAPDWGNEQFF	HLA-C*07:02_B2M	IE1	CRVLCCYVL	vdjdb
CMV	V20,CSAPDWNNEQFF	HLA-C*07:02_B2M	IE1	CRVLCCYVL	vdjdb
CMV	V20,CSAPNWFNEQFF	HLA-C*07:02_B2M	IE1	CRVLCCYVL	vdjdb
CMV	V20,CSAPTWDNEQFF	HLA-C*07:02_B2M	IE1	CRVLCCYVL	vdjdb
CMV	V25,CASSAGDEQYF	HLA-C*07:02_B2M	IE1	CRVLCCYVL	vdjdb
CMV	V25,CASSPGDEQFF	HLA-C*07:02_B2M	IE1	CRVLCCYVL	vdjdb
CMV	V25,CASSPGDEQYF	HLA-C*07:02_B2M	IE1	CRVLCCYVL	vdjdb
CMV	V25,CASSPGDTQYF	HLA-C*07:02_B2M	IE1	CRVLCCYVL	vdjdb
CMV	V25,CASTHGDEQFF	HLA-C*07:02_B2M	IE1	CRVLCCYVL	vdjdb
CMV	V25,CASTLGDEQYF	HLA-C*07:02_B2M	IE1	CRVLCCYVL	vdjdb
CMV	V25,CASTPGDEQFF	HLA-C*07:02_B2M	IE1	CRVLCCYVL	vdjdb
CMV	V25,CASTPGDEQYF	HLA-C*07:02_B2M	IE1	CRVLCCYVL	vdjdb
CMV	V25,CASTQGDEQFF	HLA-C*07:02_B2M	IE1	CRVLCCYVL	vdjdb
CMV	V25,CASTSGDEQFF	HLA-C*07:02_B2M	IE1	CRVLCCYVL	vdjdb
CMV	V25,CASTTGDEQFF	HLA-C*07:02_B2M	IE1	CRVLCCYVL	vdjdb
CMV	V25,CAVTAGDEQFF	HLA-C*07:02_B2M	IE1	CRVLCCYVL	vdjdb
CMV	V28,CASSFPDTQYF	HLA-C*07:02_B2M	IE1	CRVLCCYVL	vdjdb
CMV	V28,CASSPISNEQFF	HLA-C*07:02_B2M	IE1	CRVLCCYVL	vdjdb
CMV	V28,CASSPISNEQYF	HLA-C*07:02_B2M	IE1	CRVLCCYVL	vdjdb
CMV	V28,CASSPVSNEQFF	HLA-C*07:02_B2M	IE1	CRVLCCYVL	vdjdb
CMV	V04,CASSLARNQPQHF	HLA-B*18_B2M	IE1	CVETMCNEY	vdjdb					0											0		0											0	0
CMV	V19,CASGGADMKTEAFF	HLA-B*18_B2M	IE1	CVETMCNEY	vdjdb					0											0		0											0	0
CMV	V07,CASSPGGGKETQYF	HLA-B*18_B2M	IE1	DEEDAIAAY	vdjdb					0											0		0											0	0
CMV	V05,CASSFNGPNTEAFF	HLA-B*08:01_B2M	IE1	ELRRKMMYM	vdjdb				0	1																												0					0				0
CMV	V06,CASSYSGQGSAAGETQYF	HLA-B*08_B2M	IE1	ELRRKMMYM	vdjdb				0	0																												0					0				0
CMV	V10,CAISEFGLAGSDEQFF	HLA-B*08:01_B2M	IE1	ELRRKMMYM	vdjdb				0	0																												0					0				0
CMV	V27,CASSLFDGTGSTEAFF	HLA-B*08:01_B2M	IE1	ELRRKMMYM	vdjdb				0	0																												0					0				0
CMV	V29,CSVDLEANYGYTF	HLA-A*03:01_B2M	IE1	KLGGALQAK	vdjdb																											0	0								0	0
CMV	V02,CASSGEGAKTTNTEAFF	HLA-B*08_B2M	IE1	QIKVRVDMV	vdjdb				0	0																												0					0				0
CMV	V04,CASSPTPGQRNGYTF	HLA-B*08:01_B2M	IE1	QIKVRVDMV	vdjdb				0	0																												0					0				0
CMV	V07,CASSLKPGLSIDTQYF	HLA-B*08:01_B2M	IE1	QIKVRVDMV	vdjdb				0	0																												0					0				0
CMV	V07,CASSRLAASTDTQYF	HLA-B*08_B2M	IE1	QIKVRVDMV	vdjdb				0	0																												0					0				0
CMV	V07,CASSRLAGGTDTQYF	HLA-B*08_B2M	IE1	QIKVRVDMV	vdjdb				0	1																												0					0				1
CMV	V12,CASSRAGAYNEQFF	HLA-B*08:01_B2M	IE1	QIKVRVDMV	vdjdb				0	0																												0					0				0
CMV	V24,CATSVPSGRSYNEQFF	HLA-B*08:01_B2M	IE1	QIKVRVDMV	vdjdb				0	0																												0					0				0
CMV	V04,CASSPGGQGGQPQHF	HLA-B*08:01_B2M	IE1	QIKVRVKMV	vdjdb				0	0																												0					0				0
CMV	V05,CASSSGTSGYEQYF	HLA-B*08:01_B2M	IE1	QIKVRVKMV	vdjdb				0	0																												0					0				0
CMV	V05,CASSSREVTGELFF	HLA-B*08:01_B2M	IE1	QIKVRVKMV	vdjdb				0	0																												0					0				0
CMV	V06,CASSLSRGAYEQYF	HLA-B*08:01_B2M	IE1	QIKVRVKMV	vdjdb				0	0																												0					0				0
CMV	V06,CASSYGPVETEAFF	HLA-B*08:01_B2M	IE1	QIKVRVKMV	vdjdb				0	0																												0					0				0
CMV	V07,CASSRLAGGTGELFF	HLA-B*08:01_B2M	IE1	QIKVRVKMV	vdjdb				0	0																												0					0				0
CMV	V10,CASKWTSGGPNTGELFF	HLA-B*08:01_B2M	IE1	QIKVRVKMV	vdjdb				0	0																												0					0				0
CMV	V18,CASSLGVSEPQHF	HLA-B*08:01_B2M	IE1	QIKVRVKMV	vdjdb				0	0																												0					0				0
CMV	V29,CSGVVGRGAYNEQFF	HLA-B*08:01_B2M	IE1	QIKVRVKMV	vdjdb				0	0																												0					0				0
CMV	V29,CSVEESGLAGNTGELFF	HLA-B*08:01_B2M	IE1	QIKVRVKMV	vdjdb				0	0																												0					0				0
CMV	V29,CSVGRDRDHGYTF	HLA-B*08:01_B2M	IE1	QIKVRVKMV	vdjdb				0	0																												0					0				0
CMV	V02,CASKWGRDLWQPQHF	HLA-A*02:01_B2M	IE1	VLEETSVML	vdjdb			0	0	0	0	0	0	0	0	0	0	0	0	0	0	0	0	0	0	0	0	0	0	0	0	0	0	0	0	0	0	0	0	0	0	0	0	0	0	0	0	0	0
CMV	V03,CASSPVGGSMAKNIQYF	HLA-A*02:01_B2M	IE1	VLEETSVML	vdjdb			0	0	0	0	0	0	0	0	0	0	0	0	0	0	0	0	0	0	0	0	0	0	0	0	0	0	0	0	0	0	0	0	0	0	0	0	0	0	0	0	0	0
CMV	V04,CASSQETDLRSQPQHF	HLA-A*02:01_B2M	IE1	VLEETSVML	vdjdb			0	0	0	0	0	0	0	0	0	0	0	0	0	0	0	0	0	0	0	0	0	0	0	0	0	0	0	0	0	0	0	0	0	0	0	0	0	0	0	0	0	0
CMV	V05,CASSLDSIASGNTIYF	HLA-A*02:01_B2M	IE1	VLEETSVML	vdjdb			0	0	0	0	0	0	0	0	0	0	0	0	0	0	0	1	0	0	0	0	0	0	0	0	0	0	0	0	0	0	0	0	0	0	0	0	0	0	0	0	0	0
CMV	V05,CASSWDSQSSGNSIYF	HLA-A*02_B2M	IE1	VLEETSVML	vdjdb			0	0	0	0	0	0	0	0	0	0	0	0	0	0	0	0	0	0	0	0	0	0	0	0	0	0	0	0	0	0	0	0	0	0	0	0	0	0	0	0	0	0
CMV	V07,CASSVRQEPYNEQFF	HLA-A*02:01_B2M	IE1	VLEETSVML	vdjdb			0	0	0	0	0	0	0	0	0	0	0	0	0	0	0	0	0	0	0	0	0	0	0	0	0	0	0	0	0	0	0	0	0	0	0	0	0	0	0	0	0	0
CMV	V11,CASSLQRGRTDTQYF	HLA-A*02:01_B2M	IE1	VLEETSVML	vdjdb			0	0	0	0	0	0	0	0	0	0	0	1	0	0	0	0	0	0	0	0	0	0	0	0	0	0	0	0	0	0	0	0	0	0	0	0	0	0	0	0	0	0
CMV	V11,CASSLVSGGWTEAFF	HLA-A*02:01_B2M	IE1	VLEETSVML	vdjdb			0	0	0	0	0	0	0	0	0	0	0	0	0	0	0	0	0	0	0	0	0	0	0	0	0	0	0	0	0	0	0	0	0	0	0	0	0	0	0	0	0	0
CMV	V14,CASSLGNYEQYF	HLA-A*02_B2M	IE1	VLEETSVML	vdjdb			0	0	0	0	0	0	0	0	0	0	0	0	0	0	0	0	0	0	0	0	0	0	0	0	0	0	0	0	0	0	0	1	0	0	0	0	0	0	0	0	0	0
CMV	V27,CASSLSTGGALGTIYF	HLA-A*02_B2M	IE1	VLEETSVML	vdjdb			0	0	0	0	0	0	0	0	0	0	0	0	0	0	0	0	0	0	0	0	0	0	0	0	0	0	0	0	0	0	0	0	0	0	0	0	0	0	0	0	0	0
CMV	V29,CSVGQGATEQYF	HLA-A*02:01_B2M	IE1	VLEETSVML	vdjdb			0	0	1	0	0	0	0	0	0	0	0	0	0	0	0	0	0	0	0	0	0	0	0	0	0	0	0	0	0	0	0	0	0	0	0	0	0	0	0	0	0	0
CMV	V29,CSVSEGASEQYF	HLA-A*02_B2M	IE1	VLEETSVML	vdjdb			0	0	0	0	0	0	0	0	0	0	0	0	0	0	0	0	0	0	0	0	0	0	0	0	0	0	0	0	0	0	0	0	0	0	0	0	0	0	0	0	0	0
CMV	V30,CAWSWGDSTNSPLHF	HLA-A*02:01_B2M	IE1	YILEETSVM	vdjdb			0	0	0	0	0	0	0	0	0	0	0	0	0	0	0	0	0	0	0	0	0	0	0	0	0	0	0	0	0	0	0	0	0	0	0	0	0	0	0	0	0	0
CMV	V02,CANTSIGSGANVLTF	HLA-B*44:03:08_B2M	IE2	NEGVKAAW	vdjdb															0						0			0		0		0				0		0									0
CMV	V03,CASSYYSGGTETQYF	HLA-B*44_B2M	IE2	NEGVKAAW	vdjdb															0						0			0		0		0				0		0									0
CMV	V04,CASSVQLPLGVPYEQYF	HLA-B*44_B2M	IE2	NEGVKAAW	vdjdb															0						0			0		0		0				0		0									0
CMV	V05,CASSFAGELFF	HLA-B*44:03:08_B2M	IE2	NEGVKAAW	vdjdb															0						0			0		1		0				0		0									0
CMV	V05,CASSFFGNSYEQYF	HLA-B*44:03:08_B2M	IE2	NEGVKAAW	vdjdb															0						0			0		0		0				0		0									0
CMV	V05,CASSFTSGSYGSSYNEQFF	HLA-B*44:03:08_B2M	IE2	NEGVKAAW	vdjdb															0						0			0		0		0				0		0									0
CMV	V05,CASSLAPGPYSGANVLTF	HLA-B*44_B2M	IE2	NEGVKAAW	vdjdb															0						0			0		0		0				0		0									0
CMV	V05,CASSLEGGGYEQYF	HLA-B*44:03:08_B2M	IE2	NEGVKAAW	vdjdb															0						0			0		1		0				0		1									0
CMV	V05,CASSLGQIEQYF	HLA-B*44_B2M	IE2	NEGVKAAW	vdjdb															0						0			0		0		0				0		0									0
CMV	V05,CASSLGQLEAFF	HLA-B*44_B2M	IE2	NEGVKAAW	vdjdb															0						0			0		0		0				0		0									1
CMV	V05,CASSLGQLEQYF	HLA-B*44_B2M	IE2	NEGVKAAW	vdjdb															0						0			0		0		0				0		0									0
CMV	V05,CASSLVQGTYEQYF	HLA-B*44:03:08_B2M	IE2	NEGVKAAW	vdjdb															0						0			0		0		0				0		0									0
CMV	V05,CASSNWDSQETQYF	HLA-B*44:03:08_B2M	IE2	NEGVKAAW	vdjdb															0						0			0		0		0				0		0									0
CMV	V05,CASSPTDSPYGQFF	HLA-B*44_B2M	IE2	NEGVKAAW	vdjdb															0						0			0		0		0				0		0									0
CMV	V06,CANSRGGSDNEQFF	HLA-B*44_B2M	IE2	NEGVKAAW	vdjdb															0						0			0		0		0				0		0									0
CMV	V06,CASRQRVLASDEQFF	HLA-B*44:03:08_B2M	IE2	NEGVKAAW	vdjdb															0						0			0		0		0				0		0									0
CMV	V06,CASSYRRPSSYNEQFF	HLA-B*44:03:08_B2M	IE2	NEGVKAAW	vdjdb															0						0			0		0		0				0		0									0
CMV	V06,CASSYVRTAEQFF	HLA-B*44:03:08_B2M	IE2	NEGVKAAW	vdjdb															0						0			0		0		0				0		0									0
CMV	V07,CASSFTLGGTDTQYF	HLA-B*44:03:08_B2M	IE2	NEGVKAAW	vdjdb															0						0			0		0		0				0		0									0
CMV	V07,CASSFWTGHADTQYF	HLA-B*44_B2M	IE2	NEGVKAAW	vdjdb															0						0			0		0		0				0		0									0
CMV	V07,CASSLASRGGAYNEQFF	HLA-B*44:03:08_B2M	IE2	NEGVKAAW	vdjdb															0						0			0		0		0				0		0									0
CMV	V07,CASSLGPQNTGELFF	HLA-B*44:03:08_B2M	IE2	NEGVKAAW	vdjdb															0						0			0		0		0				0		1									0
CMV	V07,CASSLLAGAADTQYF	HLA-B*44_B2M	IE2	NEGVKAAW	vdjdb															0						0			0		0		0				0		0									0
CMV	V07,CASSLVIAGLQETQYF	HLA-B*44:03:08_B2M	IE2	NEGVKAAW	vdjdb															0						0			0		0		0				0		0									0
CMV	V11,CASSSDRSWTDEAFF	HLA-B*44:03:08_B2M	IE2	NEGVKAAW	vdjdb															0						0			0		0		0				0		0									0
CMV	V12,CASGPTAGGTDTQYF	HLA-B*44_B2M	IE2	NEGVKAAW	vdjdb															0						0			0		0		0				0		0									0
CMV	V12,CASIPTAMNTEAFF	HLA-B*44:03:08_B2M	IE2	NEGVKAAW	vdjdb															0						0			0		0		0				0		0									0
CMV	V12,CASSLRGVWTDTQYF	HLA-B*44_B2M	IE2	NEGVKAAW	vdjdb															0						0			0		0		0				0		0									0
CMV	V12,CASSSGRSNQPQHF	HLA-B*44_B2M	IE2	NEGVKAAW	vdjdb															0						1			0		0		0				0		0									0
CMV	V12,CASTERGVLTDTQYF	HLA-B*44_B2M	IE2	NEGVKAAW	vdjdb															0						0			0		0		0				0		0									0
CMV	V19,CASHQTGTGSNQPQHF	HLA-B*44_B2M	IE2	NEGVKAAW	vdjdb															0						0			0		0		0				0		0									0
CMV	V19,CASSIAGRGGYSPLHF	HLA-B*44:03:08_B2M	IE2	NEGVKAAW	vdjdb															0						0			0		0		0				0		0									0
CMV	V19,CASSIFGELFF	HLA-B*44:03:08_B2M	IE2	NEGVKAAW	vdjdb															0						0			0		0		0				0		0									0
CMV	V19,CASSIFGEQFF	HLA-B*44:03:08_B2M	IE2	NEGVKAAW	vdjdb															0						0			0		0		0				0		0									0
CMV	V19,CASSIFGEQYF	HLA-B*44_B2M	IE2	NEGVKAAW	vdjdb															0						0			0		0		0				0		0									0
CMV	V19,CASSISGLNTDTQYF	HLA-B*44_B2M	IE2	NEGVKAAW	vdjdb															0						0			0		0		0				0		0									0
CMV	V19,CASSITGTGEAFF	HLA-B*44:03:08_B2M	IE2	NEGVKAAW	vdjdb															0						0			0		0		0				0		0									0
CMV	V19,CASSIVAGALNEQFF	HLA-B*44:03:08_B2M	IE2	NEGVKAAW	vdjdb															0						0			0		0		0				0		0									0
CMV	V19,CASSIVAGSYNEQFF	HLA-B*44_B2M	IE2	NEGVKAAW	vdjdb															0						0			0		0		0				0		0									0
CMV	V19,CASSIVGEQFF	HLA-B*44_B2M	IE2	NEGVKAAW	vdjdb															0						0			0		0		0				0		0									0
CMV	V19,CASSIVQGPYNEQFF	HLA-B*44_B2M	IE2	NEGVKAAW	vdjdb															0						0			0		0		0				0		0									0
CMV	V19,CASSIVSGPYNEQFF	HLA-B*44:03:08_B2M	IE2	NEGVKAAW	vdjdb															0						0			0		0		0				0		0									0
CMV	V19,CASSIVTGPYNEQFF	HLA-B*44_B2M	IE2	NEGVKAAW	vdjdb															0						0			0		0		0				0		0									0
CMV	V19,CASSKVRRGRADEQFF	HLA-B*44:03:08_B2M	IE2	NEGVKAAW	vdjdb															0						0			0		0		0				0		0									0
CMV	V19,CASSLAGPGGEQFF	HLA-B*44_B2M	IE2	NEGVKAAW	vdjdb															0						0			0		0		0				0		0									0
CMV	V19,CASSPRSGNEQYF	HLA-B*44:03:08_B2M	IE2	NEGVKAAW	vdjdb															0						0			0		0		0				0		0									0
CMV	V19,CASSVFGELFF	HLA-B*44:03:08_B2M	IE2	NEGVKAAW	vdjdb															0						0			0		0		0				0		0									0
CMV	V19,CASSVFGEQYF	HLA-B*44:03:08_B2M	IE2	NEGVKAAW	vdjdb															0						0			0		0		0				0		0									0
CMV	V19,CASSVVRGVYEQYF	HLA-B*44_B2M	IE2	NEGVKAAW	vdjdb															0						0			0		0		0				0		0									0
CMV	V20,CSARGGRDVGELFF	HLA-B*44_B2M	IE2	NEGVKAAW	vdjdb															0						0			0		0		0				0		0									0
CMV	V20,CSASGGALSSYNEQFF	HLA-B*44:03:08_B2M	IE2	NEGVKAAW	vdjdb															0						0			0		0		0				0		0									0
CMV	V20,CSASRPLGGLSYEQYF	HLA-B*44:03:08_B2M	IE2	NEGVKAAW	vdjdb															0						0			0		0		0				0		0									0
CMV	V20,CSATLNWGFF	HLA-B*44:03:08_B2M	IE2	NEGVKAAW	vdjdb															0						0			0		0		0				0		0									0
CMV	V27,CASRLQGGNTEAFF	HLA-B*44_B2M	IE2	NEGVKAAW	vdjdb															0						0			0		0		0				0		0									0
CMV	V27,CASRQQGGSTEAFF	HLA-B*44:03:08_B2M	IE2	NEGVKAAW	vdjdb															0						0			0		0		1				0		0									0
CMV	V27,CASSLMGGAHYGYTF	HLA-B*44:03:08_B2M	IE2	NEGVKAAW	vdjdb															0						0			0		0		0				0		0									0
CMV	V27,CASSLSAHAGDTQYF	HLA-B*44:03:08_B2M	IE2	NEGVKAAW	vdjdb															0						0			0		0		0				0		0									0
CMV	V27,CATRGQGGHTEAFF	HLA-B*44_B2M	IE2	NEGVKAAW	vdjdb															0						0			0		0		0				0		0									0
CMV	V28,CASSTIAGGYNEQFF	HLA-B*44:03:08_B2M	IE2	NEGVKAAW	vdjdb															0						0			0		0		0				0		0									0
CMV	V29,CSVAPGQGKNHSNQPQHF	HLA-B*44_B2M	IE2	NEGVKAAW	vdjdb															0						0			0		0		0				0		0									0
CMV	V29,CSVEPSGGSNEQFF	HLA-B*44:03:08_B2M	IE2	NEGVKAAW	vdjdb															0						0			0		0		0				0		0									0
CMV	V04,CASSQERGGKWAYEQYF	HLA-A*01:01_B2M	pp50	VTEHDTLLY	vdjdb					0				0				0																0				0					0				0
CMV	V05,CASSWTGPSYEQYF	HLA-A*01:01_B2M	pp50	VTEHDTLLY	vdjdb					0				0				0																0				0					0				0
CMV	V07,CASRLAGGGGEQFF	HLA-A*01:01_B2M	pp50	VTEHDTLLY	vdjdb					0				0				0																0				0					0				0
CMV	V07,CASSWSGGGARDTQYF	HLA-A*01:01_B2M	pp50	VTEHDTLLY	vdjdb					0				0				0																0				0					0				0
CMV	V09,CASSVGQGKTYEQYF	HLA-A*01:01_B2M	pp50	VTEHDTLLY	vdjdb					0				0				0																0				0					0				0
CMV	V09,CASSVGQGVTYEQYF	HLA-A*01:01_B2M	pp50	VTEHDTLLY	vdjdb					1				1				0																0				0					0				0
CMV	V10,CASSPGTGTYGYTF	HLA-A*01:01_B2M	pp50	VTEHDTLLY	vdjdb					0				0				0																0				0					0				0
CMV	V15,CATHRAGGFNEQFF	HLA-A*01:01_B2M	pp50	VTEHDTLLY	vdjdb					0				0				0																0				0					0				0
CMV	V15,CATSSLSGRVTGELFF	HLA-A*01:01_B2M	pp50	VTEHDTLLY	vdjdb					0				0				0																0				0					0				0
CMV	V29,CSVRTGGLGANVLTF	HLA-A*01:01_B2M	pp50	VTEHDTLLY	vdjdb					0				0				0																0				0					0				0
CMV	V28,CASRPGTASYEQYF	HLA-B*35:08_B2M	pp65	CPSQEPMSIYVY	vdjdb											0					0	0								0					0		0			0
CMV	V28,CASRPGTSSYEQYF	HLA-B*35:08_B2M	pp65	CPSQEPMSIYVY	vdjdb											0					0	0								0					0		0			0
CMV	V06,CASSLGGNLYEQYF	HLA-B*12_B2M	pp65	EFFWDANDIY	vdjdb
CMV	V04,CASSQDRASPLHEQFF	HLA-B*35:08_B2M	pp65	FPTKDVAL	vdjdb											0					0	0								0					0		0			0
CMV	V04,CASSQDWGDGYTF	HLA-B*35:08_B2M	pp65	FPTKDVAL	vdjdb											0					0	0								0					0		0			0
CMV	V04,CASSQVGHEQFF	HLA-B*35:08_B2M	pp65	FPTKDVAL	vdjdb											0					0	0								0					0		0			0
CMV	V07,CASSLVAGYGSYNEQFF	HLA-B*35:08_B2M	pp65	FPTKDVAL	vdjdb											0					0	0								0					0		0			0
CMV	V30,CAWSEPGLDQPQHF	HLA-B*35:08_B2M	pp65	FPTKDVAL	vdjdb											0					0	0								0					0		0			0
CMV	V30,CAWSEPQNLPSLYGYTF	HLA-B*35:08_B2M	pp65	FPTKDVAL	vdjdb											0					0	0								0					0		0			0
CMV	V30,CAWSLASGGTDNEQFF	HLA-B*35:08_B2M	pp65	FPTKDVAL	vdjdb											0					0	0								0					0		0			0
CMV	V30,CAWSPTGDQPQHF	HLA-B*35:08_B2M	pp65	FPTKDVAL	vdjdb											0					1	0								0					1		0			0
CMV	V30,CAWSVAAGILEQFF	HLA-B*35:08_B2M	pp65	FPTKDVAL	vdjdb											0					0	0								0					0		0			0
CMV	V30,CAWSVASGANNEQFF	HLA-B*35:08_B2M	pp65	FPTKDVAL	vdjdb											0					0	0								0					0		0			0
CMV	V04,CASSQGLAEWDEQFF	HLA-B*35:01_B2M	pp65	IPSINVHHY	vdjdb											0					0	0								0					0		0			0
CMV	V05,CASSLEGGYYNEQFF	HLA-B*35:42:01_B2M	pp65	IPSINVHHY	vdjdb											0					0	0								0					0		0			0
CMV	V06,CASGRTGSEAFF	HLA-B*35:01_B2M	pp65	IPSINVHHY	vdjdb											0					0	0								0					0		0			0
CMV	V06,CASKGQGARDGYTF	HLA-B*35:01_B2M	pp65	IPSINVHHY	vdjdb											0					0	0								0					0		0			0
CMV	V06,CASNGQGARDGYTF	HLA-B*35:01_B2M	pp65	IPSINVHHY	vdjdb											0					0	0								0					0		0			0
CMV	V06,CASSHTGAEAFF	HLA-B*35:01_B2M	pp65	IPSINVHHY	vdjdb											0					0	0								0					0		0			0
CMV	V06,CASSPTTAYEQYF	HLA-B*35:01_B2M	pp65	IPSINVHHY	vdjdb											0					0	0								0					0		0			0
CMV	V06,CASSYATAYEQYF	HLA-B*35:01_B2M	pp65	IPSINVHHY	vdjdb											0					0	0								0					0		0			0
CMV	V07,CASILERGSSYNEQFF	HLA-B*35:01_B2M	pp65	IPSINVHHY	vdjdb											0					0	0								0					0		0			0
CMV	V07,CASSLELAMGETQYF	HLA-B*35:01_B2M	pp65	IPSINVHHY	vdjdb											0					0	0								0					0		0			0
CMV	V07,CASSLGAGTFKTNEKLFF	HLA-B*35_B2M	pp65	IPSINVHHY	vdjdb											0					0	0								0					0		0			0
CMV	V07,CASSLTDGDQPQHF	HLA-B*35_B2M	pp65	IPSINVHHY	vdjdb											0					0	0								0					0		0			0
CMV	V07,CASSLVASQETQYF	HLA-B*35_B2M	pp65	IPSINVHHY	vdjdb											1					0	0								0					0		0			0
CMV	V07,CASSRELSMGETQYF	HLA-B*35:01_B2M	pp65	IPSINVHHY	vdjdb											0					0	0								0					0		0			0
CMV	V07,CASSYPFGGAWDEQFF	HLA-B*35:01_B2M	pp65	IPSINVHHY	vdjdb											0					0	0								0					0		0			0
CMV	V09,CASSVEAEGFGAPISPPEAFF	HLA-B*35:01_B2M	pp65	IPSINVHHY	vdjdb											0					0	0								0					0		0			0
CMV	V09,CASSYDWHEQFF	HLA-B*35:01_B2M	pp65	IPSINVHHY	vdjdb											0					0	0								0					0		0			0
CMV	V10,CAISETTRGDSPLHF	HLA-B*35_B2M	pp65	IPSINVHHY	vdjdb											0					0	0								0					0		0			0
CMV	V10,CAISGRGDTEAFF	HLA-B*35_B2M	pp65	IPSINVHHY	vdjdb											0					0	0								1					0		0			0
CMV	V10,CAISVAARGEQFF	HLA-B*35_B2M	pp65	IPSINVHHY	vdjdb											0					0	0								0					0		0			0
CMV	V10,CASNAGTGNEQYF	HLA-B*35_B2M	pp65	IPSINVHHY	vdjdb											0					0	0								0					0		0			0
CMV	V10,CASNAGTGTDTQYF	HLA-B*35_B2M	pp65	IPSINVHHY	vdjdb											0					0	0								0					0		0			0
CMV	V10,CASNPGTGADEQYF	HLA-B*35_B2M	pp65	IPSINVHHY	vdjdb											0					0	0								0					0		0			0
CMV	V10,CASNPGTGTDTQYF	HLA-B*35_B2M	pp65	IPSINVHHY	vdjdb											0					0	0								1					0		0			0
CMV	V11,CASSADSNGELFF	HLA-B*35:01_B2M	pp65	IPSINVHHY	vdjdb											0					0	0								0					0		0			0
CMV	V11,CASSLDLGSTEAFF	HLA-B*35:01_B2M	pp65	IPSINVHHY	vdjdb											0					0	0								0					0		0			0
CMV	V11,CASSLDPAGQGYEQYF	HLA-B*35:01_B2M	pp65	IPSINVHHY	vdjdb											0					0	0								0					0		0			0
CMV	V11,CASSPDLGSTEAFF	HLA-B*35:01_B2M	pp65	IPSINVHHY	vdjdb											0					0	0								0					0		0			0
CMV	V12,CASSLALDEAFF	HLA-B*35:01_B2M	pp65	IPSINVHHY	vdjdb											0					0	0								0					0		0			0
CMV	V12,CASSPALDAQYF	HLA-B*35:01_B2M	pp65	IPSINVHHY	vdjdb											0					0	0								0					0		0			0
CMV	V15,CATSDRTGRHEQYF	HLA-B*35:01_B2M	pp65	IPSINVHHY	vdjdb											0					0	0								0					0		0			0
CMV	V15,CATSTGETPNEKLFF	HLA-B*35:01_B2M	pp65	IPSINVHHY	vdjdb											0					0	0								0					0		0			0
CMV	V18,CASSRENSNQPQHF	HLA-B*35:01_B2M	pp65	IPSINVHHY	vdjdb											0					0	0								0					0		0			0
CMV	V20,CSAQPGQENIQYF	HLA-B*35:01_B2M	pp65	IPSINVHHY	vdjdb											0					0	0								0					0		0			0
CMV	V20,CSATGGGEQYF	HLA-B*35:01_B2M	pp65	IPSINVHHY	vdjdb											0					0	0								0					1		0			0
CMV	V27,CASSLFTDNRDGYTF	HLA-B*35:01_B2M	pp65	IPSINVHHY	vdjdb											0					0	0								0					0		0			0
CMV	V27,CASSLFTDRRDGYTF	HLA-B*35:01_B2M	pp65	IPSINVHHY	vdjdb											0					0	0								0					0		0			0
CMV	V28,CASSAETGPNEKLFF	HLA-B*35:01_B2M	pp65	IPSINVHHY	vdjdb											0					0	0								0					0		0			0
CMV	V28,CASSASDSPNEKLFF	HLA-B*35:01_B2M	pp65	IPSINVHHY	vdjdb											0					0	0								0					0		0			0
CMV	V28,CASSLASTPNEKLFF	HLA-B*35:01_B2M	pp65	IPSINVHHY	vdjdb											0					0	0								0					0		0			0
CMV	V28,CASSLPSGPNEKLFF	HLA-B*35:01_B2M	pp65	IPSINVHHY	vdjdb											0					0	0								0					0		0			0
CMV	V28,CASSLSTAPNEKLFF	HLA-B*35:01_B2M	pp65	IPSINVHHY	vdjdb											0					0	0								0					0		0			0
CMV	V28,CASSPGTAPNEKLFF	HLA-B*35:01_B2M	pp65	IPSINVHHY	vdjdb											0					0	0								1					0		0			0
CMV	V28,CASSPGTEPNEKLFF	HLA-B*35:01_B2M	pp65	IPSINVHHY	vdjdb											0					0	0								0					0		0			0
CMV	V28,CASSPGTGPNEKLFF	HLA-B*35:01_B2M	pp65	IPSINVHHY	vdjdb											0					0	0								0					0		0			0
CMV	V28,CASSPPANPNEKLFF	HLA-B*35:01_B2M	pp65	IPSINVHHY	vdjdb											0					0	0								0					0		0			0
CMV	V28,CASSPPTAPNEKLFF	HLA-B*35:01_B2M	pp65	IPSINVHHY	vdjdb											0					0	0								0					0		0			0
CMV	V28,CASSPSHGPNEKLFF	HLA-B*35:01_B2M	pp65	IPSINVHHY	vdjdb											0					0	0								0					0		0			0
CMV	V28,CASSPSREPNEKLFF	HLA-B*35:01_B2M	pp65	IPSINVHHY	vdjdb											0					0	0								0					0		0			0
CMV	V28,CASSPSSGPNEKLFF	HLA-B*35:01_B2M	pp65	IPSINVHHY	vdjdb											0					0	0								0					0		0			0
CMV	V28,CASSPTTAPNEKLFF	HLA-B*35:01_B2M	pp65	IPSINVHHY	vdjdb											0					0	0								0					0		0			0
CMV	V28,CASSSGTAPNEKLFF	HLA-B*35:01_B2M	pp65	IPSINVHHY	vdjdb											0					0	0								0					0		0			0
CMV	V28,CASSSGTGPNEKLFF	HLA-B*35:01_B2M	pp65	IPSINVHHY	vdjdb											0					0	0								0					0		1			0
CMV	V28,CASSSSSAPNEKLFF	HLA-B*35:01_B2M	pp65	IPSINVHHY	vdjdb											0					0	0								0					0		0			0
CMV	V28,CASSTGSAPNEKLFF	HLA-B*35:01_B2M	pp65	IPSINVHHY	vdjdb											0					0	0								0					0		0			0
CMV	V28,CASTPGTGPNEKLFF	HLA-B*35:01_B2M	pp65	IPSINVHHY	vdjdb											0					0	0								0					0		0			0
CMV	V28,CASTPQTAPNEKLFF	HLA-B*35:01_B2M	pp65	IPSINVHHY	vdjdb											0					0	0								0					0		0			0
CMV	V28,CASTSGTGPNEKLFF	HLA-B*35:01_B2M	pp65	IPSINVHHY	vdjdb											0					0	0								0					0		0			0
CMV	V29,CSVEEGVLYEQYF	HLA-B*35:01_B2M	pp65	IPSINVHHY	vdjdb											0					0	0								0					0		0			0
CMV	V05,CASRPKSPLHF	HLA-A*02_B2M	pp65	MLNIPSINV	vdjdb			0	0	0	0	0	0	0	0	0	0	0	0	0	0	0	0	0	0	0	0	0	0	0	0	0	0	0	0	0	0	0	0	0	0	0	0	0	0	0	0	0	0
CMV	V05,CASSLAVQSDEQYF	HLA-A*02_B2M	pp65	MLNIPSINV	vdjdb			0	0	0	0	0	0	0	0	0	0	0	0	0	0	0	0	0	0	0	0	0	0	0	0	0	0	0	0	0	0	0	0	0	0	0	0	0	0	0	0	0	0
CMV	V05,CASSLETGSNEQFF	HLA-A*02_B2M	pp65	MLNIPSINV	vdjdb			0	0	0	0	0	0	0	0	0	0	0	0	0	0	0	0	0	0	0	0	0	0	0	0	0	0	0	0	0	0	0	0	0	0	0	0	0	0	0	0	0	0
CMV	V05,CASSLRGPGLYNEQFF	HLA-A*02_B2M	pp65	MLNIPSINV	vdjdb			0	0	0	0	0	0	0	0	0	0	0	0	0	0	0	0	0	0	0	0	0	0	0	0	0	0	0	0	0	0	0	0	0	0	0	0	0	0	0	0	0	0
CMV	V05,CASSPSGYNEQFF	HLA-A*02_B2M	pp65	MLNIPSINV	vdjdb			0	0	0	0	0	0	1	0	0	0	0	0	0	0	0	0	0	0	0	0	0	0	0	0	0	0	0	0	0	1	0	0	0	0	0	0	1	0	0	0	0	0
CMV	V05,CASSPTGTGEAFF	HLA-A*02_B2M	pp65	MLNIPSINV	vdjdb			0	0	0	0	0	0	0	0	0	0	0	0	0	0	0	0	0	1	0	0	0	0	0	0	0	0	0	0	0	0	0	0	0	0	0	0	0	0	0	0	0	0
CMV	V05,CASSSGGGEQYF	HLA-A*02_B2M	pp65	MLNIPSINV	vdjdb			0	0	1	0	0	0	0	0	1	0	0	0	0	0	0	0	0	0	0	0	0	0	0	0	0	0	0	0	0	0	0	0	0	0	0	0	0	0	0	0	0	0
CMV	V05,CASSWDRRAPSYNEQFF	HLA-A*02_B2M	pp65	MLNIPSINV	vdjdb			0	0	0	0	0	0	0	0	0	0	0	0	0	0	0	0	0	0	0	0	0	0	0	0	0	0	0	0	0	0	0	0	0	0	0	0	0	0	0	0	0	0
CMV	V06,CASSDFRDRGHNEKLFF	HLA-A*02_B2M	pp65	MLNIPSINV	vdjdb			0	0	0	0	0	0	0	0	0	0	0	0	0	0	0	0	0	0	0	0	0	0	0	0	0	0	0	0	0	0	0	0	0	0	0	0	0	0	0	0	0	0
CMV	V06,CASSLQGRGNQPQHF	HLA-A*02_B2M	pp65	MLNIPSINV	vdjdb			1	0	0	0	1	0	0	0	0	0	0	0	0	0	0	0	0	0	0	0	0	0	0	0	0	0	0	0	0	0	0	0	0	0	0	0	0	0	0	0	0	0
CMV	V07,CASSLARRVNPRTDTQYF	HLA-A*02_B2M	pp65	MLNIPSINV	vdjdb			0	0	0	0	0	0	0	0	0	0	0	0	0	0	0	0	0	0	0	0	0	0	0	0	0	0	0	0	0	0	0	0	0	0	0	0	0	0	0	0	0	0
CMV	V09,CASSARTPRPGSSYNEQFF	HLA-A*02_B2M	pp65	MLNIPSINV	vdjdb			0	0	0	0	0	0	0	0	0	0	0	0	0	0	0	0	0	0	0	0	0	0	0	0	0	0	0	0	0	0	0	0	0	0	0	0	0	0	0	0	0	0
CMV	V09,CASSPSGGVGTGELFF	HLA-A*02_B2M	pp65	MLNIPSINV	vdjdb			0	0	0	0	0	0	0	0	0	0	0	0	0	0	0	0	0	0	0	0	0	0	0	0	0	0	0	0	0	0	0	0	0	0	0	0	0	0	0	0	0	0
CMV	V12,CASRDRGLGQPQHF	HLA-A*02_B2M	pp65	MLNIPSINV	vdjdb			0	0	0	0	0	0	0	0	0	0	0	0	0	0	0	0	0	0	0	0	0	0	0	0	0	0	0	0	0	0	0	0	0	0	0	0	0	0	0	0	0	0
CMV	V12,CASRSPRAGETQYF	HLA-A*02_B2M	pp65	MLNIPSINV	vdjdb			0	0	0	0	0	0	0	0	0	0	0	0	0	0	0	0	0	0	0	0	0	0	0	0	0	0	0	0	0	0	0	0	0	0	0	0	0	0	0	0	0	0
CMV	V12,CASSFGVNTEAFF	HLA-A*02_B2M	pp65	MLNIPSINV	vdjdb			0	0	0	1	1	0	1	1	0	1	0	1	0	1	1	0	0	0	0	0	0	1	0	0	1	0	0	1	0	0	0	1	0	1	0	0	1	0	0	0	1	0
CMV	V12,CASSFRGDTEAFF	HLA-A*02_B2M	pp65	MLNIPSINV	vdjdb			0	0	0	0	0	0	0	0	0	0	1	0	1	0	0	1	0	0	0	0	0	1	0	0	0	0	0	0	0	0	0	1	0	0	0	0	0	1	0	0	0	0
CMV	V12,CASSFTGIAETQYF	HLA-A*02_B2M	pp65	MLNIPSINV	vdjdb			0	0	0	0	0	0	0	0	0	0	0	0	0	0	0	0	0	0	0	0	0	0	0	0	0	0	0	0	0	0	0	0	0	0	0	0	0	0	0	0	0	0
CMV	V12,CASSQDRELAFF	HLA-A*02_B2M	pp65	MLNIPSINV	vdjdb			0	0	0	0	0	0	0	0	0	0	0	0	0	0	0	0	0	0	0	0	0	0	0	0	0	0	0	0	0	0	0	0	0	0	0	0	0	0	0	0	0	0
CMV	V24,CATFDGNTGELFF	HLA-A*02_B2M	pp65	MLNIPSINV	vdjdb			0	0	0	0	0	0	0	0	0	0	0	0	0	0	0	0	0	0	0	0	0	0	0	0	0	0	0	0	0	0	0	0	0	0	0	0	0	0	0	0	0	0
CMV	V24,CATHSGNTGELFF	HLA-A*02_B2M	pp65	MLNIPSINV	vdjdb			0	0	0	0	0	0	0	0	0	0	0	0	0	0	0	0	0	0	0	0	0	0	0	0	0	0	0	0	0	0	0	0	0	0	0	0	0	0	0	0	0	0
CMV	V27,CASSLSTSGDNEQFF	HLA-A*02_B2M	pp65	MLNIPSINV	vdjdb			0	0	0	1	0	0	0	0	0	0	0	0	0	0	0	0	0	0	0	0	0	0	0	0	0	0	0	0	0	0	0	0	0	0	0	0	0	0	0	0	0	0
CMV	V28,CASSFPTGGLWPSDGQYF	HLA-A*02_B2M	pp65	MLNIPSINV	vdjdb			0	0	0	0	0	0	0	0	0	0	0	0	0	0	0	0	0	0	0	0	0	0	0	0	0	0	0	0	0	0	0	0	0	0	0	0	0	0	0	0	0	0
CMV	V28,CASSLGLNYEQYF	HLA-A*02_B2M	pp65	MLNIPSINV	vdjdb			0	0	0	0	0	0	0	0	0	0	1	0	0	0	0	0	0	0	0	0	0	0	0	0	0	0	0	0	0	0	0	0	0	0	0	0	0	0	0	0	0	0
CMV	V28,CASSLGPHDSTNYGYTF	HLA-A*02_B2M	pp65	MLNIPSINV	vdjdb			0	0	0	0	0	0	0	0	0	0	0	0	0	0	0	0	0	0	0	0	0	0	0	0	0	0	0	0	0	0	0	0	0	0	0	0	0	0	0	0	0	0
CMV	V28,CASSPPGGSGNTIYF	HLA-A*02_B2M	pp65	MLNIPSINV	vdjdb			0	0	0	0	0	0	0	0	0	0	0	0	0	0	0	0	0	0	0	0	0	0	0	0	0	0	0	0	1	0	0	0	0	0	0	0	0	1	0	0	1	0
CMV	V30,CAWSVASTGLNYEQYF	HLA-A*02_B2M	pp65	MLNIPSINV	vdjdb			0	0	0	0	0	0	0	0	0	0	0	0	0	0	0	0	0	0	0	0	0	0	0	0	0	0	0	0	0	0	0	0	0	0	0	0	0	0	0	0	0	0
CMV	V02,CAAGTRTDTQYF	HLA-A*02:01_B2M	pp65	NLVPMVATV	vdjdb			0	0	0	0	0	0	0	0	0	0	0	0	0	0	0	0	0	0	0	0	0	0	0	0	0	0	0	0	0	0	0	0	0	0	0	0	0	0	0	0	0	0
CMV	V02,CANTRGENTEAFF	HLA-A*02:01_B2M	pp65	NLVPMVATV	vdjdb			0	0	0	0	0	0	0	0	0	0	0	0	0	0	0	0	0	0	0	0	0	0	0	0	0	0	0	0	0	0	0	0	0	0	0	0	0	0	0	0	0	0
CMV	V02,CASSDPGVDRNTEAFF	HLA-A*02:01_B2M	pp65	NLVPMVATV	vdjdb			0	0	0	0	0	0	0	0	0	0	0	0	0	0	0	0	0	0	0	0	0	0	0	0	0	0	0	0	0	0	0	0	0	0	0	0	0	0	0	0	0	0
CMV	V02,CASSEALLGRANYGYTF	HLA-A*02:01_B2M	pp65	NLVPMVATV	vdjdb			0	0	0	0	0	0	0	0	0	0	0	0	0	0	0	0	0	0	0	0	0	0	0	0	0	0	0	0	0	0	0	0	0	0	0	0	0	0	0	0	0	0
CMV	V02,CASSEARQGLDTEAFF	HLA-A*02:01_B2M	pp65	NLVPMVATV	vdjdb			0	0	0	0	0	0	0	0	0	0	0	0	0	0	0	0	0	0	0	0	0	0	0	0	0	0	0	0	0	0	0	0	0	0	0	0	0	0	0	0	0	0
CMV	V02,CASSEGYIYEQYF	HLA-A*02:01_B2M	pp65	NLVPMVATV	vdjdb			0	0	0	0	0	0	0	0	0	0	0	0	0	0	0	0	0	0	0	0	0	0	0	0	0	0	0	0	0	0	0	0	0	0	0	0	0	0	0	0	0	0
CMV	V02,CASSEPIGTGGNQPQHF	HLA-A*02:01_B2M	pp65	NLVPMVATV	vdjdb			0	0	0	0	0	0	0	0	0	0	0	0	0	0	0	0	0	0	0	0	0	0	0	0	0	0	0	0	0	0	0	0	0	0	0	0	0	0	0	0	0	0
CMV	V02,CASSYFDEKLFF	HLA-A*02:01_B2M	pp65	NLVPMVATV	vdjdb			0	0	0	0	0	0	0	0	0	0	0	0	0	0	0	0	0	0	0	0	0	0	0	0	0	0	0	0	0	0	0	0	0	0	0	0	0	0	0	0	0	0
CMV	V02,CASTRESTDTQYF	HLA-A*02:01_B2M	pp65	NLVPMVATV	vdjdb			0	0	0	0	0	0	0	0	0	0	0	0	0	0	0	0	0	0	0	0	0	0	0	0	0	0	0	0	0	0	0	0	0	0	0	0	0	0	0	0	0	0
CMV	V03,CASSFQGYTEAFF	HLA-A*02_B2M	pp65	NLVPMVATV	vdjdb			0	0	0	0	0	0	0	0	0	0	0	0	0	0	0	0	0	0	0	0	0	0	0	0	0	0	0	0	0	0	0	0	0	0	0	0	0	0	0	0	0	0
CMV	V03,CASSHDPTWGPGNTIYF	HLA-A*02:01_B2M	pp65	NLVPMVATV	vdjdb			0	0	0	0	0	0	0	0	0	0	0	0	0	0	0	0	0	0	0	0	0	0	0	0	0	0	0	0	0	0	0	0	0	0	0	0	0	0	0	0	0	0
CMV	V03,CASSHERDRDTGELFF	HLA-A*02:01_B2M	pp65	NLVPMVATV	vdjdb			0	0	0	0	0	0	0	0	0	0	0	0	0	0	0	0	0	0	0	0	0	0	0	0	0	0	0	0	0	0	0	0	0	0	0	0	0	0	0	0	0	0
CMV	V03,CASSHGAAAGETEAFF	HLA-A*02:01_B2M	pp65	NLVPMVATV	vdjdb			0	0	0	0	0	0	0	0	0	0	0	0	0	0	0	0	0	0	0	0	0	0	0	0	0	0	0	0	0	0	0	0	0	0	0	0	0	0	0	0	0	0
CMV	V03,CASSQTRTSGRVDPDTQYF	HLA-A*02:01_B2M	pp65	NLVPMVATV	vdjdb			0	0	0	0	0	0	0	0	0	0	0	0	0	0	0	0	0	0	0	0	0	0	0	0	0	0	0	0	0	0	0	0	0	0	0	0	0	0	0	0	0	0
CMV	V03,CASSQVWGSGEKLFF	HLA-A*02:01_B2M	pp65	NLVPMVATV	vdjdb			0	0	0	0	0	0	0	0	0	0	0	0	0	0	0	0	0	0	0	0	0	0	0	0	0	0	0	0	0	0	0	0	0	0	0	0	0	0	0	0	0	0
CMV	V04,CASRGTGGGSGQPQHF	HLA-A*02:01_B2M	pp65	NLVPMVATV	vdjdb			0	0	0	0	0	0	0	0	0	0	0	0	0	0	0	0	0	0	0	0	0	0	0	0	0	0	0	0	0	0	0	0	0	0	0	0	0	0	0	0	0	0
CMV	V04,CASRKLAGPTDTQYF	HLA-A*02:01_B2M	pp65	NLVPMVATV	vdjdb			0	0	0	0	0	0	0	0	0	0	0	0	0	0	0	0	0	0	0	0	0	0	0	0	0	0	0	0	0	0	0	0	0	0	0	0	0	0	0	0	0	0
CMV	V04,CASSARGGGNNEQFF	HLA-A*02:01_B2M	pp65	NLVPMVATV	vdjdb			0	0	0	0	0	0	0	0	0	0	0	0	0	0	0	0	0	0	0	0	0	0	0	0	0	0	0	0	0	0	0	0	0	0	0	0	0	0	0	0	0	0
CMV	V04,CASSHQTGELFF	HLA-A*02:01_B2M	pp65	NLVPMVATV	vdjdb			0	0	0	0	0	0	0	0	0	0	0	0	0	0	0	0	0	0	0	0	0	0	0	0	0	0	0	0	0	0	0	0	0	0	0	0	0	0	0	0	0	0
CMV	V04,CASSLAEKANTGELFF	HLA-A*02:01_B2M	pp65	NLVPMVATV	vdjdb			0	0	0	0	0	0	0	0	0	0	0	0	0	0	0	0	0	0	0	0	0	0	0	0	0	0	0	0	0	0	0	0	0	0	0	0	0	0	0	0	0	0
CMV	V04,CASSLKAGNQPQHF	HLA-A*02:01_B2M	pp65	NLVPMVATV	vdjdb			0	0	0	0	0	0	0	0	0	0	0	0	0	0	0	0	0	0	0	0	0	0	0	0	0	0	0	0	0	0	0	0	0	0	0	0	0	0	0	0	0	0
CMV	V04,CASSPGYGSSGNTIYF	HLA-A*02:01_B2M	pp65	NLVPMVATV	vdjdb			0	0	0	0	0	0	0	0	0	0	0	0	0	0	0	0	0	0	0	0	0	0	0	0	0	0	0	0	0	0	0	0	0	0	0	0	0	0	0	0	0	0
CMV	V04,CASSPTSGVAGELFF	HLA-A*02:01_B2M	pp65	NLVPMVATV	vdjdb			0	0	0	0	0	0	0	0	0	0	0	0	0	0	0	0	0	0	0	0	0	0	0	0	0	0	0	0	0	0	0	0	0	0	0	0	0	0	0	0	0	0
CMV	V04,CASSQAPSMEPNEQFF	HLA-A*02:01_B2M	pp65	NLVPMVATV	vdjdb			0	0	0	0	0	0	0	0	0	0	0	0	0	0	0	0	0	0	0	0	0	0	0	0	0	0	0	0	0	0	0	0	0	0	0	0	0	0	0	0	0	0
CMV	V04,CASSQEEGPGNQPQHF	HLA-A*02:01_B2M	pp65	NLVPMVATV	vdjdb			0	0	0	0	1	0	0	0	0	0	0	0	0	0	0	0	0	0	0	0	0	0	0	0	0	0	0	0	0	0	0	0	0	0	0	0	0	0	0	0	0	0
CMV	V04,CASSQEEGRVDGYTF	HLA-A*02:01_B2M	pp65	NLVPMVATV	vdjdb			0	0	0	1	0	0	0	0	0	0	0	0	0	0	0	0	0	0	0	0	0	0	0	0	0	0	0	0	0	0	0	0	0	0	0	0	0	0	0	0	0	0
CMV	V04,CASSQQETYEQYF	HLA-A*02:01_B2M	pp65	NLVPMVATV	vdjdb			0	0	0	0	0	0	0	0	0	0	0	0	0	0	0	0	0	0	0	0	0	0	0	0	0	0	0	0	0	0	0	0	0	0	0	0	0	0	0	0	0	0
CMV	V04,CASSQVAGGAGGPREYNEQFF	HLA-A*02:01_B2M	pp65	NLVPMVATV	vdjdb			0	0	0	0	0	0	0	0	0	0	0	0	0	0	0	0	0	0	0	0	0	0	0	0	0	0	0	0	0	0	0	0	0	0	0	0	0	0	0	0	0	0
CMV	V04,CASSQVGTVYGYTF	HLA-A*02:01_B2M	pp65	NLVPMVATV	vdjdb			0	0	0	0	0	0	0	0	0	0	0	0	0	0	0	0	0	0	0	0	0	0	0	0	0	0	0	0	0	0	0	0	0	0	0	1	0	0	0	0	0	0
CMV	V04,CASSQWSNEKLFF	HLA-A*02:01_B2M	pp65	NLVPMVATV	vdjdb			0	0	0	0	0	0	0	0	0	0	0	0	0	0	0	0	0	0	0	0	0	0	0	0	0	0	0	0	0	0	0	0	0	0	0	0	0	0	0	0	0	0
CMV	V04,CASSRGQGPGQETQYF	HLA-A*02:01_B2M	pp65	NLVPMVATV	vdjdb			0	0	0	0	0	0	0	0	0	0	0	0	0	0	0	0	0	0	0	0	0	0	0	0	0	0	0	0	0	0	0	0	0	0	0	0	0	0	0	0	0	0
CMV	V04,CASSYDRGPREGYTF	HLA-A*02:01_B2M	pp65	NLVPMVATV	vdjdb			0	0	0	0	0	0	0	0	0	0	0	0	0	0	0	0	0	0	0	0	0	0	0	0	0	0	0	0	0	0	0	0	0	0	0	0	0	0	0	0	0	0
CMV	V05,CASFRGHEQFF	HLA-A*02:01_B2M	pp65	NLVPMVATV	vdjdb			0	0	0	0	0	0	0	0	0	0	0	0	0	0	0	0	0	0	0	0	0	0	0	0	0	0	0	0	0	0	0	0	0	0	0	0	0	0	0	0	0	0
CMV	V05,CASMNDGATYEQYF	HLA-A*02:01_B2M	pp65	NLVPMVATV	vdjdb			0	0	0	0	0	0	0	0	0	0	0	0	0	0	0	0	0	0	0	0	0	0	0	0	0	0	0	0	0	0	0	0	0	0	0	0	0	0	0	0	0	0
CMV	V05,CASRALRGDNEQFF	HLA-A*02:01_B2M	pp65	NLVPMVATV	vdjdb			0	0	0	0	0	0	0	0	0	0	0	0	0	0	0	0	0	0	0	0	0	0	0	0	0	0	0	0	0	0	0	0	0	0	0	0	0	0	0	0	0	0
CMV	V05,CASRQENSGNTIYF	HLA-A*02:01_B2M	pp65	NLVPMVATV	vdjdb			0	0	0	0	0	0	0	0	0	0	0	0	0	0	0	0	0	0	0	0	0	0	0	0	0	0	0	0	0	0	0	0	0	0	0	0	0	0	0	0	0	0
CMV	V05,CASRSGTYDNSPLHF	HLA-A*02:01_B2M	pp65	NLVPMVATV	vdjdb			0	0	0	0	0	0	0	0	0	0	0	0	0	0	0	0	0	0	0	0	0	0	0	0	0	0	0	0	0	0	0	0	0	0	0	0	0	0	0	0	0	0
CMV	V05,CASSDPDRAVTEAFF	HLA-A*02:01_B2M	pp65	NLVPMVATV	vdjdb			0	0	0	0	0	0	0	0	0	0	0	0	0	0	0	0	0	0	0	0	0	0	0	0	0	0	0	0	0	0	0	0	0	0	0	0	0	0	0	0	0	0
CMV	V05,CASSFEEPQGGLGIYNEQFF	HLA-A*02:01_B2M	pp65	NLVPMVATV	vdjdb			0	0	0	0	0	0	0	0	0	0	0	0	0	0	0	0	0	0	0	0	0	0	0	0	0	0	0	0	0	0	0	0	0	0	0	0	0	0	0	0	0	0
CMV	V05,CASSGRGFLNYGYTF	HLA-A*02:01_B2M	pp65	NLVPMVATV	vdjdb			0	0	0	0	0	0	0	0	0	0	0	0	0	0	0	0	0	0	0	0	0	0	0	0	0	0	0	0	0	0	0	0	0	0	0	0	0	0	0	0	0	0
CMV	V05,CASSHTSGNGDTQYF	HLA-A*02:01_B2M	pp65	NLVPMVATV	vdjdb			0	0	0	0	0	0	0	0	0	0	0	0	0	0	0	0	0	0	0	0	0	0	0	0	0	0	0	0	0	0	0	0	0	0	0	0	0	0	0	0	0	0
CMV	V05,CASSINRDLLNGYTF	HLA-A*02:01_B2M	pp65	NLVPMVATV	vdjdb			0	0	0	0	0	0	0	0	0	0	0	0	0	0	0	0	0	0	0	0	0	0	0	0	0	0	0	0	0	0	0	0	0	0	0	0	0	0	0	0	0	0
CMV	V05,CASSLAASVNPAYGQYF	HLA-A*02:01_B2M	pp65	NLVPMVATV	vdjdb			0	0	0	0	0	0	0	0	0	0	0	0	0	0	0	0	0	0	0	0	0	0	0	0	0	0	0	0	0	0	0	0	0	0	0	0	0	0	0	0	0	0
CMV	V05,CASSLAGDYEQYF	HLA-A*02:01_B2M	pp65	NLVPMVATV	vdjdb			1	0	0	0	0	0	1	0	0	0	1	0	1	0	0	0	1	0	0	0	0	0	0	1	0	0	0	0	0	0	0	0	0	0	0	0	0	1	0	0	0	0
CMV	V05,CASSLDLYGYTF	HLA-A*02:01_B2M	pp65	NLVPMVATV	vdjdb			0	0	0	0	1	0	0	0	0	0	0	0	1	0	0	0	0	0	0	0	1	0	0	1	0	1	0	1	1	0	0	0	0	0	0	1	0	0	0	0	1	0
CMV	V05,CASSLDRPSGMAAETQYF	HLA-A*02:01_B2M	pp65	NLVPMVATV	vdjdb			0	0	0	0	0	0	0	0	0	0	0	0	0	0	0	0	0	0	0	0	0	0	0	0	0	0	0	0	0	0	0	0	0	0	0	0	0	0	0	0	0	0
CMV	V05,CASSLEIQGSGAFF	HLA-A*02:01_B2M	pp65	NLVPMVATV	vdjdb			0	0	0	0	0	0	0	0	0	0	0	0	0	0	0	0	0	0	0	0	0	0	0	0	0	0	0	0	0	0	0	0	0	0	0	0	0	0	0	0	0	0
CMV	V05,CASSLELAAWETQYF	HLA-A*02:01_B2M	pp65	NLVPMVATV	vdjdb			0	0	0	0	0	0	0	0	0	0	0	0	0	0	0	0	0	0	0	0	0	0	0	0	0	0	0	0	0	0	0	0	0	0	0	0	0	0	0	0	0	0
CMV	V05,CASSLESWGRAYNEQFF	HLA-A*02:01_B2M	pp65	NLVPMVATV	vdjdb			0	0	0	0	0	0	0	0	0	0	0	0	0	0	0	0	0	0	0	0	0	0	0	0	0	0	0	0	0	0	0	0	0	0	0	0	0	0	0	0	0	0
CMV	V05,CASSLEVTGLNTEAFF	HLA-A*02:01_B2M	pp65	NLVPMVATV	vdjdb			0	0	0	0	0	0	0	0	0	0	0	0	0	0	0	0	0	0	0	0	0	0	0	0	0	0	0	0	0	0	0	0	0	0	0	0	0	0	0	0	0	0
CMV	V05,CASSLGLAATYNEQFF	HLA-A*02:01_B2M	pp65	NLVPMVATV	vdjdb			0	0	0	0	0	0	0	1	0	1	0	0	0	0	0	0	0	0	0	0	0	0	0	0	0	0	0	0	0	0	0	0	0	0	0	0	0	0	0	0	0	0
CMV	V05,CASSLGTGELFF	HLA-A*02:01_B2M	pp65	NLVPMVATV	vdjdb			1	1	1	1	1	0	0	1	1	1	1	1	1	1	1	1	1	1	0	1	0	0	0	1	0	0	1	0	1	0	0	0	1	0	0	0	1	1	1	1	1	0
CMV	V05,CASSLMGPGQPQHF	HLA-A*02:01_B2M	pp65	NLVPMVATV	vdjdb			0	0	0	0	0	0	0	0	0	0	0	0	0	0	0	0	0	0	0	0	0	0	0	0	0	0	0	0	0	0	0	0	0	0	0	0	0	0	0	0	0	0
CMV	V05,CASSLNSGLYNEQFF	HLA-A*02:01_B2M	pp65	NLVPMVATV	vdjdb			0	0	0	0	0	0	0	0	0	0	0	0	0	0	0	0	0	0	0	0	0	1	0	0	0	0	0	0	0	0	0	0	0	0	0	0	0	0	0	0	0	0
CMV	V05,CASSLQGIGAKNIQYF	HLA-A*02:01_B2M	pp65	NLVPMVATV	vdjdb			0	0	0	0	0	0	0	0	0	0	0	0	0	0	0	0	0	0	0	0	0	0	0	0	0	0	0	0	0	0	0	0	0	0	0	0	0	0	0	0	0	0
CMV	V05,CASSLRGQGFYEQFF	HLA-A*02:01_B2M	pp65	NLVPMVATV	vdjdb			0	0	0	0	0	0	0	0	0	0	0	0	0	0	0	0	0	0	0	0	0	0	0	0	0	0	0	0	0	0	0	0	0	0	0	0	0	0	0	0	0	0
CMV	V05,CASSLRQGEGMGEQFF	HLA-A*02:01_B2M	pp65	NLVPMVATV	vdjdb			0	0	0	0	0	0	0	0	0	0	0	0	0	0	0	0	0	0	0	0	0	0	0	0	0	0	0	0	0	0	0	0	0	0	0	0	0	0	0	0	0	0
CMV	V05,CASSPGGGMNTEAFF	HLA-A*02:01_B2M	pp65	NLVPMVATV	vdjdb			0	0	0	0	0	1	0	0	0	0	0	0	0	0	0	0	0	0	0	0	0	0	0	0	0	1	0	0	0	0	0	0	0	0	0	0	0	0	0	0	0	0
CMV	V05,CASSPQAGGGETQYF	HLA-A*02:01_B2M	pp65	NLVPMVATV	vdjdb			0	0	0	0	0	0	0	0	0	0	0	0	0	0	0	0	0	0	0	0	0	0	0	0	0	0	0	0	0	0	0	0	0	0	0	0	0	0	0	0	0	0
CMV	V05,CASSPTDRGNTGELFF	HLA-A*02:01_B2M	pp65	NLVPMVATV	vdjdb			0	0	0	0	0	0	0	0	0	0	0	0	0	0	0	0	0	0	0	0	0	0	0	0	0	0	0	0	0	0	0	0	0	0	0	0	0	0	0	0	0	0
CMV	V05,CASSQGLAGEVYTGELFF	HLA-A*02:01_B2M	pp65	NLVPMVATV	vdjdb			0	0	0	0	0	0	0	0	0	0	0	0	0	0	0	0	0	0	0	0	0	0	0	0	0	0	0	0	0	0	0	0	0	0	0	0	0	0	0	0	0	0
CMV	V05,CASSRQESYGYTF	HLA-A*02:01_B2M	pp65	NLVPMVATV	vdjdb			0	0	0	0	0	0	0	0	0	0	0	0	0	0	0	0	0	0	0	0	0	0	0	0	0	0	0	0	0	0	0	0	0	0	0	0	0	0	0	0	0	0
CMV	V05,CASSSGLAGVETGELFF	HLA-A*02:01_B2M	pp65	NLVPMVATV	vdjdb			0	0	0	0	0	0	0	0	0	0	0	0	0	0	0	0	0	0	0	0	0	0	0	0	0	0	0	0	0	0	0	0	0	0	0	0	0	0	0	0	0	0
CMV	V05,CASSSGTSGSGSYNEQFF	HLA-A*02:01_B2M	pp65	NLVPMVATV	vdjdb			0	0	0	0	0	0	0	0	0	0	0	0	0	0	0	0	0	0	0	0	0	0	0	0	0	0	0	0	0	0	0	0	0	0	0	0	0	0	0	0	0	0
CMV	V05,CASSSQGWGRVYSEQFF	HLA-A*02:01_B2M	pp65	NLVPMVATV	vdjdb			0	0	0	0	0	0	0	0	0	0	0	0	0	0	0	0	0	0	0	0	0	0	0	0	0	0	0	0	0	0	0	0	0	0	0	0	0	0	0	0	0	0
CMV	V05,CASSSRTGDQETQYF	HLA-A*02:01_B2M	pp65	NLVPMVATV	vdjdb			0	0	0	0	0	0	0	0	0	0	0	0	0	0	0	0	0	0	0	0	0	0	0	0	0	0	0	0	0	0	0	0	0	0	0	0	0	0	0	0	0	0
CMV	V05,CASSTSLLAGNNEQFF	HLA-A*02:01_B2M	pp65	NLVPMVATV	vdjdb			0	0	0	0	0	0	0	0	0	0	0	0	0	0	0	0	0	0	0	0	0	0	0	0	0	0	0	0	0	0	0	0	0	0	0	0	0	0	0	0	0	0
CMV	V05,CASSVTGTEADEQFF	HLA-A*02:01_B2M	pp65	NLVPMVATV	vdjdb			0	0	0	0	0	0	0	0	0	0	0	0	0	0	0	0	0	0	0	0	0	0	0	0	0	0	0	0	0	0	0	0	0	0	0	0	0	0	0	0	0	0
CMV	V05,CASSWAGGPRDEQYF	HLA-A*02:01_B2M	pp65	NLVPMVATV	vdjdb			0	0	0	0	0	0	0	0	0	0	0	0	0	0	0	0	0	0	0	0	0	0	0	0	0	0	0	0	0	0	0	0	0	0	0	0	0	0	0	0	0	0
CMV	V06,CASFSPRVYEQYF	HLA-A*02:01_B2M	pp65	NLVPMVATV	vdjdb			0	0	0	0	0	0	0	0	0	0	0	0	0	0	0	0	0	0	0	0	0	0	0	0	0	0	0	0	0	0	0	0	0	0	0	0	0	0	0	0	0	0
CMV	V06,CASGPGTSATDTQYF	HLA-A*02:01_B2M	pp65	NLVPMVATV	vdjdb			0	0	0	0	0	0	0	0	0	0	0	0	0	0	0	0	0	0	0	0	0	0	0	0	0	0	0	0	0	0	0	0	0	0	0	0	0	0	0	0	0	0
CMV	V06,CASRALAGGQVEQFF	HLA-A*02:01_B2M	pp65	NLVPMVATV	vdjdb			0	0	0	0	0	0	0	0	0	0	0	0	0	0	0	0	0	0	0	0	0	0	0	0	0	0	0	0	0	0	0	0	0	0	0	0	0	0	0	0	0	0
CMV	V06,CASREGEYYGYTF	HLA-A*02:01_B2M	pp65	NLVPMVATV	vdjdb			0	0	0	0	0	0	0	0	0	0	0	0	0	0	0	0	0	0	0	0	0	0	0	0	0	0	0	0	0	0	0	0	0	0	0	0	0	0	0	0	0	0
CMV	V06,CASRGLAGGLGELFF	HLA-A*02:01_B2M	pp65	NLVPMVATV	vdjdb			0	0	0	0	0	0	0	0	0	0	0	0	0	0	0	0	0	0	0	0	0	0	0	0	0	0	0	0	0	0	0	0	0	0	0	0	0	0	0	0	0	0
CMV	V06,CASRLQTGTIYGYTF	HLA-A*02_B2M	pp65	NLVPMVATV	vdjdb			0	0	0	0	0	0	0	0	0	0	0	0	0	0	0	0	0	0	0	0	0	0	0	0	0	0	0	0	0	0	0	0	0	0	0	0	0	0	0	0	0	0
CMV	V06,CASRRLAGSTDTQYF	HLA-A*02_B2M	pp65	NLVPMVATV	vdjdb			0	0	1	0	0	0	0	0	0	0	0	0	0	0	0	0	0	0	0	0	0	0	1	1	0	0	0	0	0	0	0	0	0	0	0	0	0	0	0	0	0	0
CMV	V06,CASSAQTGASYGYTF	HLA-A*02:01_B2M	pp65	NLVPMVATV	vdjdb			0	0	0	0	0	0	0	0	0	0	0	0	0	0	0	0	0	0	0	0	0	0	0	0	0	0	0	0	0	0	0	0	0	0	0	0	0	0	0	0	0	0
CMV	V06,CASSCQTGAACGYTF	HLA-A*02:01_B2M	pp65	NLVPMVATV	vdjdb			0	0	0	0	0	0	0	0	0	0	0	0	0	0	0	0	0	0	0	0	0	0	0	0	0	0	0	0	0	0	0	0	0	0	0	0	0	0	0	0	0	0
CMV	V06,CASSDGIGQGASGYTF	HLA-A*02:01_B2M	pp65	NLVPMVATV	vdjdb			0	0	0	0	0	0	0	0	0	0	0	0	0	0	0	0	0	0	0	0	0	0	0	0	0	0	0	0	0	0	0	0	0	0	0	0	0	0	0	0	0	0
CMV	V06,CASSDRLENNEKLFF	HLA-A*02:01_B2M	pp65	NLVPMVATV	vdjdb			0	0	0	0	0	0	0	0	0	0	0	0	0	0	0	0	0	0	0	0	0	0	0	0	0	0	0	0	0	0	0	0	0	0	0	0	0	0	0	0	0	0
CMV	V06,CASSDSGEAGELFF	HLA-A*02:01_B2M	pp65	NLVPMVATV	vdjdb			0	0	0	0	0	0	0	0	0	0	0	0	0	0	0	0	0	0	0	0	0	0	0	0	0	0	0	0	0	0	0	0	0	0	0	0	0	0	0	0	0	0
CMV	V06,CASSDSTSGGNEQFF	HLA-A*02:01_B2M	pp65	NLVPMVATV	vdjdb			0	0	0	0	1	1	1	0	1	0	0	0	0	1	1	1	0	0	0	0	0	0	0	0	0	0	0	0	0	0	0	0	0	0	0	0	0	1	0	0	1	0
CMV	V06,CASSEDHTGFYEQYF	HLA-A*02_B2M	pp65	NLVPMVATV	vdjdb			0	0	0	0	0	0	0	0	0	0	0	0	0	0	0	0	0	0	0	0	0	0	0	0	0	0	0	0	0	0	0	0	0	0	0	0	0	0	0	0	0	0
CMV	V06,CASSEDSGGYNEQFF	HLA-A*02:01_B2M	pp65	NLVPMVATV	vdjdb			0	0	0	0	0	0	0	0	0	0	0	0	0	0	0	0	0	0	0	0	0	0	0	0	0	0	0	0	0	0	0	0	0	0	0	0	0	0	0	0	0	0
CMV	V06,CASSEEPSGGAYEQYF	HLA-A*02:01_B2M	pp65	NLVPMVATV	vdjdb			0	0	0	0	0	0	0	0	0	0	0	0	0	0	0	0	0	0	0	0	0	0	0	0	0	0	0	0	0	0	0	0	0	0	0	0	0	0	0	0	0	0
CMV	V06,CASSEGLGGALYGYTF	HLA-A*02:01_B2M	pp65	NLVPMVATV	vdjdb			0	0	0	0	0	0	0	0	0	0	0	0	0	0	0	0	0	0	0	0	0	0	0	0	0	0	0	0	0	0	0	0	0	0	0	0	0	0	0	0	0	0
CMV	V06,CASSETSGRSPYEQYF	HLA-A*02:01_B2M	pp65	NLVPMVATV	vdjdb			0	0	0	0	0	0	0	0	0	0	0	0	0	0	0	0	0	0	0	0	0	0	0	0	0	0	0	0	0	0	0	0	0	0	0	0	0	0	0	0	0	0
CMV	V06,CASSEVGATNYGYTF	HLA-A*02:01_B2M	pp65	NLVPMVATV	vdjdb			0	0	0	0	0	0	0	0	0	0	0	0	0	0	0	0	0	0	0	0	0	0	0	0	0	0	0	0	0	0	0	0	0	0	0	0	0	0	0	0	0	0
CMV	V06,CASSEVTGTAWGYTF	HLA-A*02:01_B2M	pp65	NLVPMVATV	vdjdb			0	0	0	0	0	0	0	0	0	0	0	0	0	0	0	0	0	0	0	0	0	0	0	0	0	0	0	0	0	0	0	0	0	0	0	0	0	0	0	0	0	0
CMV	V06,CASSFGQRDRGYWRNTEAFF	HLA-A*02:01_B2M	pp65	NLVPMVATV	vdjdb			0	0	0	0	0	0	0	0	0	0	0	0	0	0	0	0	0	0	0	0	0	0	0	0	0	0	0	0	0	0	0	0	0	0	0	0	0	0	0	0	0	0
CMV	V06,CASSFLGLNEQFF	HLA-A*02_B2M	pp65	NLVPMVATV	vdjdb			0	0	0	0	0	0	0	0	0	0	0	0	0	0	0	0	0	0	0	0	0	0	0	0	0	0	0	0	0	0	0	0	0	0	0	0	0	0	0	0	0	0
CMV	V06,CASSFQTGASYGYTF	HLA-A*02:01_B2M	pp65	NLVPMVATV	vdjdb			0	0	0	0	0	0	0	0	0	0	0	0	0	0	0	0	0	0	0	0	0	0	0	0	0	0	0	0	0	0	0	0	0	0	0	0	0	0	0	0	0	0
CMV	V06,CASSFSTGTAGGYTF	HLA-A*02_B2M	pp65	NLVPMVATV	vdjdb			0	0	0	0	0	0	0	0	0	0	0	0	0	0	0	0	0	0	0	0	0	0	0	0	0	0	0	0	0	0	0	0	0	0	0	0	0	0	0	0	0	0
CMV	V06,CASSHWDRETSGNTIYF	HLA-A*02:01_B2M	pp65	NLVPMVATV	vdjdb			0	0	0	0	0	0	0	0	0	0	0	0	0	0	0	0	0	0	0	0	0	0	0	0	0	0	0	0	0	0	0	0	0	0	0	0	0	0	0	0	0	0
CMV	V06,CASSKQSGTGYYGYTF	HLA-A*02:01_B2M	pp65	NLVPMVATV	vdjdb			0	0	0	0	0	0	0	0	0	0	0	0	0	0	0	0	0	0	0	0	0	0	0	0	0	0	0	0	0	0	0	0	0	0	0	0	0	0	0	0	0	0
CMV	V06,CASSLDIPSYNEQFF	HLA-A*02_B2M	pp65	NLVPMVATV	vdjdb			0	0	0	0	0	0	0	0	0	0	0	0	0	0	0	0	0	0	0	0	0	0	0	0	0	0	0	0	0	0	0	0	0	0	0	0	0	0	0	0	0	0
CMV	V06,CASSLQGASGYTF	HLA-A*02:01_B2M	pp65	NLVPMVATV	vdjdb			0	0	0	0	0	0	0	0	0	0	1	0	0	0	0	0	0	0	0	0	0	0	0	0	0	0	0	0	0	0	0	0	0	0	0	0	0	0	0	0	0	0
CMV	V06,CASSLQTGAGGFGYTF	HLA-A*02:01_B2M	pp65	NLVPMVATV	vdjdb			0	0	0	0	0	0	0	0	0	0	0	0	0	0	0	0	0	0	0	0	0	0	0	0	0	0	0	0	0	0	0	0	0	0	0	0	0	0	0	0	0	0
CMV	V06,CASSLTTGTGSYGYTF	HLA-A*02:01_B2M	pp65	NLVPMVATV	vdjdb			0	0	0	0	0	0	0	0	0	0	0	0	0	0	0	0	0	0	0	0	0	0	0	0	0	0	0	0	0	0	0	0	0	0	0	0	0	0	0	0	0	0
CMV	V06,CASSLVTGTGKYGYTF	HLA-A*02:01_B2M	pp65	NLVPMVATV	vdjdb			0	0	0	0	0	0	0	0	0	0	0	0	0	0	0	0	0	0	0	0	0	0	0	0	0	0	0	0	0	0	0	0	0	0	0	0	0	0	0	0	0	0
CMV	V06,CASSLVTGTGWGYTF	HLA-A*02_B2M	pp65	NLVPMVATV	vdjdb			0	0	0	0	0	0	0	0	0	0	0	0	0	0	0	0	0	0	0	0	0	0	0	0	0	0	0	0	0	0	0	0	0	0	0	0	0	0	0	0	0	0
CMV	V06,CASSPITGTGAYGYTF	HLA-A*02:01_B2M	pp65	NLVPMVATV	vdjdb			0	0	0	0	0	0	0	0	0	0	0	0	0	0	0	0	0	0	0	0	0	0	0	0	0	0	0	0	0	0	0	0	0	0	0	0	0	0	0	0	0	0
CMV	V06,CASSPITGTGIYGYTF	HLA-A*02_B2M	pp65	NLVPMVATV	vdjdb			0	0	0	0	0	0	0	0	0	0	0	0	0	0	0	0	0	0	0	0	0	0	0	0	0	0	0	0	0	0	0	0	0	0	0	0	0	0	0	0	0	0
CMV	V06,CASSPKTGASYGYTF	HLA-A*02:01_B2M	pp65	NLVPMVATV	vdjdb			0	0	0	0	0	0	0	0	0	0	0	0	0	0	0	0	0	0	0	0	0	0	0	0	0	0	0	0	0	0	0	0	0	0	0	0	0	0	0	0	0	0
CMV	V06,CASSPLTGTGHYGYTF	HLA-A*02:01_B2M	pp65	NLVPMVATV	vdjdb			0	0	0	0	0	0	0	0	0	0	0	0	0	0	0	0	0	0	0	0	0	0	0	0	0	0	0	0	0	0	0	0	0	0	0	0	0	0	0	0	0	0
CMV	V06,CASSPLTGTGVYGYTF	HLA-A*02:01_B2M	pp65	NLVPMVATV	vdjdb			0	0	0	0	0	0	0	0	0	0	0	0	0	0	0	0	0	0	0	0	0	0	0	0	0	0	0	0	0	0	0	0	0	0	0	0	0	0	0	0	0	0
CMV	V06,CASSPQTGAIYGYTF	HLA-A*02:01_B2M	pp65	NLVPMVATV	vdjdb			0	0	0	0	0	0	0	0	0	0	0	0	0	0	0	0	0	0	0	0	0	0	0	0	0	0	0	0	0	0	0	0	0	0	0	0	0	0	0	0	0	0
CMV	V06,CASSPQTGTIYGYTF	HLA-A*02:01_B2M	pp65	NLVPMVATV	vdjdb			0	0	0	0	0	0	0	0	0	0	0	0	0	0	0	0	0	0	0	0	0	0	0	0	0	0	0	0	0	0	0	0	0	0	0	0	0	0	0	0	0	0
CMV	V06,CASSPQTGVGNYGYTF	HLA-A*02_B2M	pp65	NLVPMVATV	vdjdb			0	0	0	0	0	0	0	0	0	0	0	0	0	0	0	0	0	0	0	0	0	0	0	0	0	0	0	0	0	0	0	0	0	0	0	0	0	0	0	0	0	0
CMV	V06,CASSPSTGTIYGYTF	HLA-A*02:01_B2M	pp65	NLVPMVATV	vdjdb			0	0	0	0	0	0	0	0	0	0	0	0	0	0	0	0	0	0	0	0	0	0	0	0	0	0	0	0	0	0	0	0	0	0	0	0	0	0	0	0	0	0
CMV	V06,CASSPSTGVTFYGYTF	HLA-A*02:01_B2M	pp65	NLVPMVATV	vdjdb			0	0	0	0	0	0	0	0	0	0	0	0	0	0	0	0	0	0	0	0	0	0	0	0	0	0	0	0	0	0	0	0	0	0	0	0	0	0	0	0	0	0
CMV	V06,CASSPTTGTGHYGYTF	HLA-A*02:01_B2M	pp65	NLVPMVATV	vdjdb			0	0	0	0	0	0	0	0	0	0	0	0	0	0	0	0	0	0	0	0	0	0	0	0	0	0	0	0	0	0	0	0	0	0	0	0	0	0	0	0	0	0
CMV	V06,CASSPVQGAFYNSPLHF	HLA-A*02:01_B2M	pp65	NLVPMVATV	vdjdb			0	0	0	0	0	0	0	0	0	0	0	0	0	0	0	0	0	0	0	0	0	0	0	0	0	0	0	0	0	0	0	0	0	0	0	0	0	0	0	0	0	0
CMV	V06,CASSPVTGGIYGYTF	HLA-A*02:01:98_B2M	pp65	NLVPMVATV	vdjdb			0	0	0	0	0	0	0	0	0	0	0	0	0	0	0	0	0	0	0	0	0	0	0	0	0	0	0	0	0	0	0	0	0	0	0	0	0	0	0	0	0	0
CMV	V06,CASSPVTGQGFYGYTF	HLA-A*02:01_B2M	pp65	NLVPMVATV	vdjdb			0	0	0	0	0	0	0	0	0	0	0	0	0	0	0	0	0	0	0	0	0	0	0	0	0	0	0	0	0	0	0	0	0	0	0	0	0	0	0	0	0	0
CMV	V06,CASSPVTGTGHYGYTF	HLA-A*02_B2M	pp65	NLVPMVATV	vdjdb			0	0	0	0	0	0	0	0	0	0	0	0	0	0	0	0	0	0	0	0	0	0	0	0	0	0	0	0	0	0	0	0	0	0	0	0	0	0	0	0	0	0
CMV	V06,CASSQQTGTIGGYTF	HLA-A*02_B2M	pp65	NLVPMVATV	vdjdb			0	0	0	0	0	0	0	0	0	0	0	0	0	0	0	0	0	0	0	0	0	0	0	0	0	0	0	0	0	0	0	0	0	0	0	0	0	0	0	0	0	0
CMV	V06,CASSSETELLYYGYTF	HLA-A*02_B2M	pp65	NLVPMVATV	vdjdb			0	0	0	0	0	0	0	0	0	0	0	0	0	0	0	0	0	0	0	0	0	0	0	0	0	0	0	0	0	0	0	0	0	0	0	0	0	0	0	0	0	0
CMV	V06,CASSSLPGGTEAFF	HLA-A*02:01_B2M	pp65	NLVPMVATV	vdjdb			0	0	0	0	0	0	0	0	0	0	0	0	0	0	0	0	0	0	0	0	0	0	0	0	0	0	0	0	0	0	0	0	0	0	0	0	0	0	0	0	0	0
CMV	V06,CASSSLYGDTGELFF	HLA-A*02:01_B2M	pp65	NLVPMVATV	vdjdb			0	0	0	0	0	0	0	0	0	0	0	0	0	0	0	0	0	0	0	0	0	0	0	0	0	0	0	0	0	0	0	0	0	0	0	0	0	0	0	0	0	0
CMV	V06,CASSWKTGTGGTGYTF	HLA-A*02:01_B2M	pp65	NLVPMVATV	vdjdb			0	0	0	0	0	0	0	0	0	0	0	0	0	0	0	0	0	0	0	0	0	0	0	0	0	0	0	0	0	0	0	0	0	0	0	0	0	0	0	0	0	0
CMV	V06,CASSYASNQPQHF	HLA-A*02:01_B2M	pp65	NLVPMVATV	vdjdb			0	0	0	1	0	0	0	0	1	0	0	0	0	0	0	0	0	0	0	0	0	0	0	0	1	0	0	0	0	0	0	0	0	0	0	0	0	0	0	0	0	0
CMV	V06,CASSYATGASYGYTF	HLA-A*02:01_B2M	pp65	NLVPMVATV	vdjdb			0	0	0	0	0	0	0	0	0	0	0	0	0	0	0	0	0	0	0	0	0	0	0	0	0	0	0	0	0	0	0	0	0	0	0	0	0	0	0	0	0	0
CMV	V06,CASSYATGIGNYGYTF	HLA-A*02:01_B2M	pp65	NLVPMVATV	vdjdb			0	0	0	0	0	0	0	0	0	0	0	0	0	0	0	0	0	0	0	0	0	0	0	0	0	0	0	0	0	0	0	0	0	0	0	0	0	0	0	0	0	0
CMV	V06,CASSYATGTAYGYTF	HLA-A*02_B2M	pp65	NLVPMVATV	vdjdb			0	0	0	0	0	0	0	0	0	0	0	0	0	0	0	0	0	0	0	0	0	0	0	0	0	0	0	0	0	0	0	0	0	0	0	0	0	0	0	0	0	0
CMV	V06,CASSYQTGAAYGYTF	HLA-A*02:01_B2M	pp65	NLVPMVATV	vdjdb			0	0	0	0	0	0	0	0	0	0	0	0	0	0	0	0	0	0	0	0	0	0	0	0	0	0	0	0	0	0	0	0	0	0	0	0	0	0	0	0	0	0
CMV	V06,CASSYQTGASYGYTF	HLA-A*02:01_B2M	pp65	NLVPMVATV	vdjdb			0	0	0	0	0	0	0	0	0	0	0	0	0	0	0	0	0	0	0	0	0	0	0	0	0	0	0	0	0	0	0	0	0	0	0	0	0	0	0	0	0	0
CMV	V06,CASSYQTGTGVYGYTF	HLA-A*02:01_B2M	pp65	NLVPMVATV	vdjdb			0	0	0	0	0	0	0	0	0	0	0	0	0	0	0	0	0	0	0	1	0	0	0	0	0	0	0	0	0	0	0	0	0	0	0	0	0	0	0	0	0	0
CMV	V06,CASSYQTGTIYGYTF	HLA-A*02:01_B2M	pp65	NLVPMVATV	vdjdb			0	0	0	0	0	0	0	0	0	0	0	0	0	0	0	0	0	0	0	0	0	0	0	0	0	0	0	0	0	0	0	0	0	0	0	0	0	0	0	0	0	0
CMV	V06,CASSYSGTNQPQHF	HLA-A*02:01_B2M	pp65	NLVPMVATV	vdjdb			1	0	0	0	0	0	1	0	0	0	0	0	0	0	0	0	0	0	0	0	0	0	0	0	0	0	0	0	0	0	0	0	0	0	0	0	0	0	0	0	0	0
CMV	V06,CASSYSIRRGVNEQFF	HLA-A*02:01_B2M	pp65	NLVPMVATV	vdjdb			0	0	0	0	0	0	0	0	0	0	0	0	0	0	0	0	0	0	0	0	0	0	0	0	0	0	0	0	0	0	0	0	0	0	0	0	0	0	0	0	0	0
CMV	V06,CASSYSTGIGGGYTF	HLA-A*02:01_B2M	pp65	NLVPMVATV	vdjdb			0	0	0	0	0	0	0	0	0	0	0	0	0	1	0	0	0	0	0	0	0	0	0	0	0	0	0	0	0	0	0	0	0	0	0	0	0	0	0	0	0	0
CMV	V06,CASSYSTGTHLEQYF	HLA-A*02:01_B2M	pp65	NLVPMVATV	vdjdb			0	0	0	0	0	0	0	0	0	0	0	0	0	0	0	0	0	0	0	0	0	0	0	0	0	0	0	0	0	0	0	0	0	0	0	0	0	0	0	0	0	0
CMV	V06,CASSYSTGTPGIYTF	HLA-A*02:01_B2M	pp65	NLVPMVATV	vdjdb			0	0	0	0	0	0	0	0	0	0	0	0	0	0	0	0	0	0	0	0	0	0	0	0	0	0	0	0	0	0	0	0	0	0	0	0	0	0	0	0	0	0
CMV	V06,CASSYSTGVPGELFF	HLA-A*02:01_B2M	pp65	NLVPMVATV	vdjdb			0	0	0	1	0	0	0	0	0	0	0	0	0	0	0	0	0	0	0	0	0	0	0	0	0	0	0	0	0	0	0	0	0	0	0	0	0	0	0	0	0	0
CMV	V06,CASSYTVQPYNEQFF	HLA-A*02:01_B2M	pp65	NLVPMVATV	vdjdb			0	0	0	0	0	0	0	0	0	0	0	0	0	0	0	0	0	0	0	0	0	0	0	0	0	0	0	0	0	0	0	0	0	0	0	0	0	0	0	0	0	0
CMV	V06,CASSYWDRITSGNTIYF	HLA-A*02:01_B2M	pp65	NLVPMVATV	vdjdb			0	0	0	0	0	0	0	0	0	0	0	0	0	0	0	0	0	0	0	0	0	0	0	0	0	0	0	0	0	0	0	0	0	0	0	0	0	0	0	0	0	0
CMV	V06,CASSYWDRTTSGNTIYF	HLA-A*02:01_B2M	pp65	NLVPMVATV	vdjdb			0	0	0	0	0	0	0	0	0	0	0	0	0	0	0	0	0	0	0	0	0	0	0	0	0	0	0	0	0	0	0	0	0	0	0	0	0	0	0	0	0	0
CMV	V06,CASTGSVSTDTQYF	HLA-A*02:01_B2M	pp65	NLVPMVATV	vdjdb			0	0	0	0	1	0	0	0	0	0	0	0	0	0	0	0	0	0	0	0	0	0	0	0	0	0	0	0	0	0	0	0	0	0	0	0	0	0	0	0	0	0
CMV	V06,CASTPQTGTGTYGYTF	HLA-A*02:01_B2M	pp65	NLVPMVATV	vdjdb			0	0	0	0	0	0	0	0	0	0	0	0	0	0	0	0	0	0	0	0	0	0	0	0	0	0	0	0	0	0	0	0	0	0	0	0	0	0	0	0	0	0
CMV	V07,CASRIELPGAGELFF	HLA-A*02:01_B2M	pp65	NLVPMVATV	vdjdb			0	0	0	0	0	0	0	0	0	0	0	0	0	0	0	0	0	0	0	0	0	0	0	0	0	0	0	0	0	0	0	0	0	0	0	0	0	0	0	0	0	0
CMV	V07,CASSFGQAWETQYF	HLA-A*02:01_B2M	pp65	NLVPMVATV	vdjdb			0	0	0	0	0	0	0	0	0	0	0	0	0	0	0	0	0	0	0	0	0	0	0	0	0	0	0	0	0	0	0	0	0	0	0	0	0	0	0	0	0	0
CMV	V07,CASSFGQAWYEQYF	HLA-A*02:01_B2M	pp65	NLVPMVATV	vdjdb			0	0	0	0	0	0	0	0	0	0	0	0	0	0	0	0	0	0	0	0	0	0	0	0	0	0	0	0	0	0	0	0	0	0	0	0	0	0	0	0	0	0
CMV	V07,CASSIDYYSNQPQHF	HLA-A*02:01_B2M	pp65	NLVPMVATV	vdjdb			0	0	0	0	0	0	0	0	0	0	0	0	0	0	0	0	0	0	0	0	0	0	0	0	0	0	0	0	0	0	0	0	0	0	0	0	0	0	0	0	0	0
CMV	V07,CASSLAERSYEQYF	HLA-A*02:01_B2M	pp65	NLVPMVATV	vdjdb			0	0	0	0	0	0	0	0	0	0	0	0	0	0	0	0	0	0	0	0	0	0	0	0	0	0	0	0	0	0	0	0	0	0	0	0	0	0	0	0	0	0
CMV	V07,CASSLAPGATNEKLFF	HLA-A*02:01_B2M	pp65	NLVPMVATV	vdjdb			0	0	0	1	1	0	1	1	0	1	0	0	0	0	0	0	0	0	0	0	0	0	0	0	0	0	0	0	0	1	1	1	0	1	0	0	0	0	0	0	0	0
CMV	V07,CASSLAPGTTNEKLFF	HLA-A*02:01:59_B2M	pp65	NLVPMVATV	vdjdb			0	0	0	1	0	0	0	0	0	0	0	0	0	0	0	0	0	0	0	0	0	0	1	0	0	0	0	0	0	0	0	0	0	0	0	0	0	0	0	0	0	0
CMV	V07,CASSLAQQGLAEAFF	HLA-A*02:01_B2M	pp65	NLVPMVATV	vdjdb			0	0	0	0	0	0	0	0	0	0	0	0	0	0	0	0	0	0	0	0	0	0	0	0	0	0	0	0	0	0	0	0	0	0	0	0	0	0	0	0	0	0
CMV	V07,CASSLASPGHFTGELFF	HLA-A*02:01_B2M	pp65	NLVPMVATV	vdjdb			0	0	0	0	0	0	0	0	0	0	0	0	0	0	0	0	0	0	0	0	0	0	0	0	0	0	0	0	0	0	0	0	0	0	0	0	0	0	0	0	0	0
CMV	V07,CASSLASRVGSPLHF	HLA-A*02:01_B2M	pp65	NLVPMVATV	vdjdb			0	0	0	1	0	0	0	0	0	0	0	0	0	0	0	0	0	0	0	0	0	0	0	0	0	0	0	0	0	0	0	0	0	0	0	0	0	0	0	0	0	0
CMV	V07,CASSLDIPSYNEQFF	HLA-A*02:01_B2M	pp65	NLVPMVATV	vdjdb			0	0	0	0	0	0	0	0	0	0	0	0	0	0	0	0	0	0	0	0	0	0	0	0	0	0	0	0	0	0	0	0	0	0	0	0	0	0	0	0	0	0
CMV	V07,CASSLDRDRGRPEAFF	HLA-A*02:01_B2M	pp65	NLVPMVATV	vdjdb			0	0	0	0	0	0	0	0	0	0	0	0	0	0	0	0	0	0	0	0	0	0	0	0	0	0	0	0	0	0	0	0	0	0	0	0	0	0	0	0	0	0
CMV	V07,CASSLDSTGGDGELFF	HLA-A*02:01_B2M	pp65	NLVPMVATV	vdjdb			0	0	0	0	0	0	0	0	0	0	0	0	0	0	0	0	0	0	0	0	0	0	0	0	0	0	0	0	0	0	0	0	0	0	0	0	0	0	0	0	0	0
CMV	V07,CASSLDVDSYNEQFF	HLA-A*02:01_B2M	pp65	NLVPMVATV	vdjdb			0	0	0	0	0	0	0	0	0	0	0	0	0	0	0	0	0	0	0	0	0	0	0	0	0	0	0	0	0	0	0	0	0	0	0	0	0	0	0	0	0	0
CMV	V07,CASSLETVNTEAFF	HLA-A*02:01_B2M	pp65	NLVPMVATV	vdjdb			0	0	0	0	1	0	0	0	0	0	0	0	0	0	1	0	0	0	0	0	0	0	0	0	0	0	0	0	0	0	0	0	1	0	0	0	0	0	0	0	0	0
CMV	V07,CASSLEYSPRPYEQYF	HLA-A*02:01_B2M	pp65	NLVPMVATV	vdjdb			0	0	0	0	0	0	0	0	0	0	0	0	0	0	0	0	0	0	0	0	0	0	0	0	0	0	0	0	0	0	0	0	0	0	0	0	0	0	0	0	0	0
CMV	V07,CASSLGAANYNEQFF	HLA-A*02:01_B2M	pp65	NLVPMVATV	vdjdb			0	0	0	0	1	0	0	0	0	0	0	0	0	0	0	0	0	0	0	0	0	0	0	0	0	0	1	0	0	0	0	0	0	0	0	0	0	0	0	0	0	0
CMV	V07,CASSLGFLGPAAGNTIYF	HLA-A*02:01_B2M	pp65	NLVPMVATV	vdjdb			0	0	0	0	0	0	0	0	0	0	0	0	0	0	0	0	0	0	0	0	0	0	0	0	0	0	0	0	0	0	0	0	0	0	0	0	0	0	0	0	0	0
CMV	V07,CASSLGQGNSPLHF	HLA-A*02:01_B2M	pp65	NLVPMVATV	vdjdb			0	1	0	1	1	0	1	1	1	1	0	1	1	1	0	0	0	1	0	0	1	1	1	1	0	1	0	0	1	0	0	1	0	0	0	0	1	1	0	0	1	0
CMV	V07,CASSLIGGRNGYTF	HLA-A*02:01_B2M	pp65	NLVPMVATV	vdjdb			0	0	0	0	0	0	0	0	0	0	0	0	0	0	0	0	0	0	0	0	0	0	0	0	0	0	0	0	0	0	0	0	0	0	0	0	0	0	0	0	0	0
CMV	V07,CASSLLAVGTGGNTEAFF	HLA-A*02:01_B2M	pp65	NLVPMVATV	vdjdb			0	0	0	0	0	0	0	0	0	0	0	0	0	0	0	0	0	0	0	0	0	0	0	0	0	0	0	0	0	0	0	0	0	0	0	0	0	0	0	0	0	0
CMV	V07,CASSLLGVSYYNEQFF	HLA-A*02:01_B2M	pp65	NLVPMVATV	vdjdb			0	0	0	0	0	0	0	0	0	0	0	0	0	0	0	0	0	0	0	0	0	0	0	0	0	0	0	0	0	0	0	0	0	0	0	0	0	0	0	0	0	0
CMV	V07,CASSLSTAEAFF	HLA-A*02:01_B2M	pp65	NLVPMVATV	vdjdb			0	0	0	0	0	0	0	0	0	0	0	0	0	0	0	0	0	0	0	0	0	0	0	0	0	0	0	0	0	0	0	0	1	0	0	0	0	0	0	0	0	0
CMV	V07,CASSLTGQETQYF	HLA-A*02:01_B2M	pp65	NLVPMVATV	vdjdb			1	0	0	1	0	1	1	0	0	0	0	1	0	1	1	0	0	0	1	0	0	0	0	1	1	1	0	0	1	0	0	1	0	1	0	0	0	0	0	0	1	0
CMV	V07,CASSLTTLAGVPYEQFF	HLA-A*02:01_B2M	pp65	NLVPMVATV	vdjdb			0	0	0	0	0	0	0	0	0	0	0	0	0	0	0	0	0	0	0	0	0	0	0	0	0	0	0	0	0	0	0	0	0	0	0	0	0	0	0	0	0	0
CMV	V07,CASSLVGGPSVQFF	HLA-A*02:01_B2M	pp65	NLVPMVATV	vdjdb			0	0	0	0	0	0	0	0	0	0	0	0	0	0	0	0	0	0	0	0	0	0	0	0	0	0	0	0	0	0	0	0	0	0	0	0	0	0	0	0	0	0
CMV	V07,CASSLVGTGELFF	HLA-A*02:01_B2M	pp65	NLVPMVATV	vdjdb			1	1	1	1	0	1	1	1	1	1	0	0	0	1	0	0	0	1	0	0	0	1	0	0	1	0	0	1	1	0	0	1	0	1	0	1	0	0	0	0	0	0
CMV	V07,CASSLVGTGGSYEQYF	HLA-A*02:01_B2M	pp65	NLVPMVATV	vdjdb			0	0	0	0	0	0	0	0	0	0	0	0	0	0	0	0	0	0	0	0	0	0	0	0	0	0	0	0	0	0	0	0	0	0	0	0	0	0	0	0	0	0
CMV	V07,CASSLWLNEQFF	HLA-A*02:01_B2M	pp65	NLVPMVATV	vdjdb			1	0	1	0	0	0	0	0	0	0	0	0	0	0	0	0	0	0	0	0	0	0	0	0	0	0	0	0	0	0	0	0	0	0	0	0	0	0	0	0	0	0
CMV	V07,CASSNFLGQGDEKLFF	HLA-A*02:01_B2M	pp65	NLVPMVATV	vdjdb			0	0	0	0	0	0	0	0	0	0	0	0	0	0	0	0	0	0	0	0	0	0	0	0	0	0	0	0	0	0	0	0	0	0	0	0	0	0	0	0	0	0
CMV	V07,CASSPDYDQETQYF	HLA-A*02:01_B2M	pp65	NLVPMVATV	vdjdb			0	0	0	0	0	0	0	0	0	0	0	0	0	0	0	0	0	0	0	0	0	0	0	0	0	0	0	0	0	0	0	0	0	0	0	0	0	0	0	0	0	0
CMV	V07,CASSPGTDYYGYTF	HLA-A*02:01_B2M	pp65	NLVPMVATV	vdjdb			0	0	0	0	0	0	0	0	0	0	0	0	0	0	0	0	0	0	0	0	0	0	0	0	0	0	0	0	0	0	0	0	0	0	0	0	0	0	0	0	0	0
CMV	V07,CASSPHQADTQYF	HLA-A*02:01_B2M	pp65	NLVPMVATV	vdjdb			0	0	0	0	0	0	0	0	0	0	0	0	0	0	0	0	0	0	0	0	0	0	0	0	0	0	0	0	0	0	0	0	0	0	0	0	0	0	0	0	0	0
CMV	V07,CASSPRTSFETQYF	HLA-A*02:01_B2M	pp65	NLVPMVATV	vdjdb			0	0	0	0	0	0	0	0	0	0	0	0	0	0	0	0	0	0	0	0	0	0	0	0	0	0	0	0	0	0	0	0	0	0	0	0	0	0	0	0	0	0
CMV	V07,CASSPSDYGYTF	HLA-A*02:01_B2M	pp65	NLVPMVATV	vdjdb			0	0	0	0	0	0	0	0	0	0	0	0	0	0	0	0	0	0	0	0	0	0	0	0	0	0	0	0	0	0	0	0	0	0	0	0	0	1	0	0	0	0
CMV	V07,CASSPTLVTSGNTIYF	HLA-A*02:01_B2M	pp65	NLVPMVATV	vdjdb			0	0	0	0	0	0	0	0	0	0	0	0	0	0	0	0	0	0	0	0	0	0	0	0	0	0	0	0	0	0	0	0	0	0	0	0	0	0	0	0	0	0
CMV	V07,CASSQTQLWETQYF	HLA-A*02:01:110_B2M	pp65	NLVPMVATV	vdjdb			0	0	0	0	0	0	0	0	0	0	0	0	0	0	0	0	0	0	0	0	0	0	0	0	0	0	0	0	0	0	0	0	0	0	0	0	0	0	0	0	0	0
CMV	V07,CASSRDRTGRANYGYTF	HLA-A*02:01_B2M	pp65	NLVPMVATV	vdjdb			0	0	0	0	0	0	0	0	0	0	0	0	0	0	0	0	0	0	0	0	0	0	0	0	0	0	0	0	0	0	0	0	0	0	0	0	0	0	0	0	0	0
CMV	V07,CASSSETTSPLHF	HLA-A*02:01_B2M	pp65	NLVPMVATV	vdjdb			0	0	0	0	0	0	0	0	0	0	0	0	0	0	0	0	0	0	0	0	0	0	0	0	0	0	0	0	0	0	0	0	0	0	0	0	0	0	0	0	0	0
CMV	V07,CASSSFYDSNEKLFF	HLA-A*02:01_B2M	pp65	NLVPMVATV	vdjdb			0	0	0	0	0	0	0	0	0	0	0	0	0	0	0	0	0	0	0	0	0	0	0	0	0	0	0	0	0	0	0	0	0	0	0	0	0	0	0	0	0	0
CMV	V07,CASSSSFPGGGNEQFF	HLA-A*02:01_B2M	pp65	NLVPMVATV	vdjdb			0	0	0	0	0	0	0	0	0	0	0	0	0	0	0	0	0	0	0	0	0	0	0	0	0	0	0	0	0	0	0	0	0	0	0	0	0	0	0	0	0	0
CMV	V07,CASSVDVAGGYNEQFF	HLA-A*02_B2M	pp65	NLVPMVATV	vdjdb			0	0	0	0	0	0	0	0	0	0	0	0	0	0	0	0	0	0	0	0	0	0	0	0	0	0	0	0	0	0	0	0	0	0	0	0	0	0	0	0	0	0
CMV	V07,CASTPYRRGPHLYGYTF	HLA-A*02:01_B2M	pp65	NLVPMVATV	vdjdb			0	0	0	0	0	0	0	0	0	0	0	0	0	0	0	0	0	0	0	0	0	0	0	0	0	0	0	0	0	0	0	0	0	0	0	0	0	0	0	0	0	0
CMV	V09,CASNPMGQGILFF	HLA-A*02:01_B2M	pp65	NLVPMVATV	vdjdb			0	0	0	0	0	0	0	0	0	0	0	0	0	0	0	0	0	0	0	0	0	0	0	0	0	0	0	0	0	0	0	0	0	0	0	0	0	0	0	0	0	0
CMV	V09,CASSALGGGGTGELFF	HLA-A*02:01_B2M	pp65	NLVPMVATV	vdjdb			0	0	0	0	0	0	0	0	0	0	0	0	0	0	0	0	0	0	0	0	0	0	0	0	0	0	0	0	0	0	0	0	0	0	0	0	0	0	0	0	0	0
CMV	V09,CASSATGSNTGELFF	HLA-A*02:01_B2M	pp65	NLVPMVATV	vdjdb			0	0	0	0	0	0	0	0	0	0	0	0	0	0	0	0	0	0	0	0	0	0	0	0	0	0	0	0	1	0	0	0	0	0	0	0	0	0	0	0	0	0
CMV	V09,CASSGVGGTDTQYF	HLA-A*02:01_B2M	pp65	NLVPMVATV	vdjdb			0	0	0	1	0	0	0	0	0	0	0	0	0	0	0	0	0	0	0	0	0	0	0	0	0	0	0	0	0	0	0	0	0	0	0	0	0	0	0	0	0	0
CMV	V09,CASSLLGGAGTGELFF	HLA-A*02:01_B2M	pp65	NLVPMVATV	vdjdb			0	0	0	0	0	0	0	0	0	0	0	0	0	0	0	0	0	0	0	0	0	0	0	0	0	0	0	0	0	0	0	0	0	0	0	0	0	0	0	0	0	0
CMV	V09,CASSPLRGVYYNEQFF	HLA-A*02:01_B2M	pp65	NLVPMVATV	vdjdb			0	0	0	0	0	0	0	0	0	0	0	0	0	0	0	0	0	0	0	0	0	0	0	0	0	0	0	0	0	0	0	0	0	0	0	0	0	0	0	0	0	0
CMV	V09,CASSTRGGGDAKNIQYF	HLA-A*02:01_B2M	pp65	NLVPMVATV	vdjdb			0	0	0	0	0	0	0	0	0	0	0	0	0	0	0	0	0	0	0	0	0	0	0	0	0	0	0	0	0	0	0	0	0	0	0	0	0	0	0	0	0	0
CMV	V09,CASSVAGSATGELFF	HLA-A*02:01_B2M	pp65	NLVPMVATV	vdjdb			0	0	0	0	0	0	0	0	0	0	0	0	0	0	0	0	0	0	0	0	0	0	0	0	0	0	0	0	0	0	0	0	0	0	0	0	0	0	0	0	0	0
CMV	V09,CASSVEGQGDTEAFF	HLA-A*02:01_B2M	pp65	NLVPMVATV	vdjdb			0	0	1	0	0	0	0	0	0	0	0	0	0	0	0	1	0	0	0	0	0	0	0	0	0	0	0	0	0	0	0	0	0	0	0	0	0	0	0	0	0	0
CMV	V09,CASSVEVGTGDNEQFF	HLA-A*02:01_B2M	pp65	NLVPMVATV	vdjdb			0	0	0	0	0	0	0	0	0	0	0	0	0	0	0	0	0	0	0	0	0	0	0	0	0	0	0	0	0	0	0	0	0	0	0	0	0	0	0	0	0	0
CMV	V09,CASSVGAGVFTDTQYF	HLA-A*02:01_B2M	pp65	NLVPMVATV	vdjdb			0	0	0	0	0	0	0	0	0	0	0	0	0	0	0	0	0	0	0	0	0	0	0	0	0	0	0	0	0	0	0	0	0	0	0	0	0	0	0	0	0	0
CMV	V09,CASSVGGPYTGELFF	HLA-A*02:01_B2M	pp65	NLVPMVATV	vdjdb			0	0	0	0	0	0	0	0	0	0	0	0	0	0	0	0	0	0	0	0	0	0	0	0	0	0	0	0	0	0	0	0	0	0	0	0	0	0	0	0	0	0
CMV	V09,CASSVGSEAYTYEQYF	HLA-A*02:01_B2M	pp65	NLVPMVATV	vdjdb			0	0	0	0	0	0	0	0	0	0	0	0	0	0	0	0	0	0	0	0	0	0	0	0	0	0	0	0	0	0	0	0	0	0	0	0	0	0	0	0	0	0
CMV	V09,CASSVGTLYSGANVLTF	HLA-A*02:01_B2M	pp65	NLVPMVATV	vdjdb			0	0	0	0	0	0	0	0	0	0	0	0	0	0	0	0	0	0	0	0	0	0	0	0	0	0	0	0	0	0	0	0	0	0	0	0	0	0	0	0	0	0
CMV	V09,CASSVVGGRYGYTF	HLA-A*02:01_B2M	pp65	NLVPMVATV	vdjdb			0	0	0	0	0	0	0	0	0	0	0	0	0	0	0	0	0	0	0	0	0	0	0	0	0	0	0	0	0	0	0	0	0	0	0	0	0	0	0	0	0	0
CMV	V09,CASSVVGYLGYTF	HLA-A*02:01_B2M	pp65	NLVPMVATV	vdjdb			0	0	0	0	0	0	0	0	0	0	0	0	0	0	0	0	0	0	0	0	0	0	0	0	0	0	0	0	0	0	0	0	0	0	0	0	0	0	0	0	0	0
CMV	V10,CAISEQEDQPQHF	HLA-A*02:01_B2M	pp65	NLVPMVATV	vdjdb			0	0	0	0	0	0	0	0	0	0	0	0	0	0	0	0	0	0	0	0	0	0	0	0	0	0	0	0	0	0	0	0	0	0	0	0	0	0	0	0	0	0
CMV	V10,CAISESRSRVTDTQYF	HLA-A*02:01_B2M	pp65	NLVPMVATV	vdjdb			0	0	0	0	0	0	0	0	0	0	0	0	0	0	0	0	0	0	0	0	0	0	0	0	0	0	0	0	0	0	0	0	0	0	0	0	0	0	0	0	0	0
CMV	V10,CAISEWDIHSSGNTIYF	HLA-A*02:01_B2M	pp65	NLVPMVATV	vdjdb			0	0	0	0	0	0	0	0	0	0	0	0	0	0	0	0	0	0	0	0	0	0	0	0	0	0	0	0	0	0	0	0	0	0	0	0	0	0	0	0	0	0
CMV	V10,CAISEYPPTGRKADTQYF	HLA-A*02:01_B2M	pp65	NLVPMVATV	vdjdb			0	0	0	0	0	0	0	0	0	0	0	0	0	0	0	0	0	0	0	0	0	0	0	0	0	0	0	0	0	0	0	0	0	0	0	0	0	0	0	0	0	0
CMV	V10,CAISVSGTRVYNEQFF	HLA-A*02:01_B2M	pp65	NLVPMVATV	vdjdb			0	0	0	0	0	0	0	0	0	0	0	0	0	0	0	0	0	0	0	0	0	0	0	0	0	0	0	0	0	0	0	0	0	0	0	0	0	0	0	0	0	0
CMV	V10,CASMGNSAGANVLTF	HLA-A*02_B2M	pp65	NLVPMVATV	vdjdb			0	0	0	0	0	0	0	0	0	0	0	0	0	0	0	0	0	0	0	0	0	0	0	0	0	0	0	0	0	0	0	0	0	0	0	0	0	0	0	0	0	0
CMV	V10,CASSADSYGANVLTF	HLA-A*02:01_B2M	pp65	NLVPMVATV	vdjdb			0	0	0	0	0	0	0	0	0	0	0	0	0	0	0	0	0	0	0	0	0	0	0	0	0	0	0	0	0	0	0	0	0	0	0	0	0	0	0	0	0	0
CMV	V10,CASSDALQETQYF	HLA-A*02:01_B2M	pp65	NLVPMVATV	vdjdb			0	0	0	0	0	0	0	0	0	0	0	0	0	0	0	0	0	0	0	0	0	0	0	0	0	0	0	0	0	0	0	0	0	0	0	0	0	0	0	0	0	0
CMV	V10,CASSESMIQHF	HLA-A*02:01_B2M	pp65	NLVPMVATV	vdjdb			0	0	0	0	0	0	0	0	0	0	0	0	0	0	0	0	0	0	0	0	0	0	0	0	0	0	0	0	0	0	0	0	0	0	0	0	0	0	0	0	0	0
CMV	V11,CASSFLQVTEAFF	HLA-A*02:01_B2M	pp65	NLVPMVATV	vdjdb			0	0	0	0	0	0	0	0	0	0	0	0	0	0	0	0	0	0	0	0	0	0	0	0	0	0	0	0	0	0	0	0	0	0	0	0	0	0	0	0	0	0
CMV	V11,CASSFQGYTEAFF	HLA-A*02:01_B2M	pp65	NLVPMVATV	vdjdb			0	0	0	0	0	0	0	0	0	0	0	1	0	0	0	0	0	0	0	0	0	1	0	0	0	0	0	0	0	0	0	0	0	0	0	0	0	0	0	0	0	0
CMV	V11,CASSFTWTSGGTTDTQYF	HLA-A*02:01_B2M	pp65	NLVPMVATV	vdjdb			0	0	0	0	0	0	0	0	0	0	0	0	0	0	0	0	0	0	0	0	0	0	0	0	0	0	0	0	0	0	0	0	0	0	0	0	0	0	0	0	0	0
CMV	V11,CASSLAPGATNEKLFF	HLA-A*02:01_B2M	pp65	NLVPMVATV	vdjdb			0	0	0	0	0	0	0	0	0	0	0	0	0	0	0	0	0	0	0	0	0	0	0	0	0	0	0	0	0	0	0	0	0	0	0	0	0	0	0	0	0	0
CMV	V11,CASSLEGYTEAFF	HLA-A*02:01_B2M	pp65	NLVPMVATV	vdjdb			1	1	0	0	0	0	0	0	0	0	0	0	0	0	1	1	0	0	0	0	0	0	0	0	0	0	0	0	0	1	0	0	0	0	0	0	0	1	0	0	0	0
CMV	V11,CASSLLLAGYNEQFF	HLA-A*02:01_B2M	pp65	NLVPMVATV	vdjdb			0	0	0	0	0	0	0	0	0	0	0	0	0	0	0	0	0	0	0	0	0	0	0	0	0	0	0	0	0	0	0	0	0	0	0	0	0	0	0	0	0	0
CMV	V11,CASSLRSNTGELFF	HLA-A*02:01_B2M	pp65	NLVPMVATV	vdjdb			0	0	0	0	0	0	0	0	0	0	0	0	0	0	0	0	0	0	0	0	0	0	0	0	0	0	0	0	0	0	0	0	0	0	0	0	0	0	0	0	0	0
CMV	V11,CASSPPGTSGGRNEQFF	HLA-A*02:01_B2M	pp65	NLVPMVATV	vdjdb			0	0	0	0	0	0	0	0	0	0	0	0	0	0	0	0	0	0	0	0	0	0	0	0	0	0	0	0	0	0	0	0	0	0	0	0	0	0	0	0	0	0
CMV	V11,CASSRRDATRFAETQYF	HLA-A*02:01_B2M	pp65	NLVPMVATV	vdjdb			0	0	0	0	0	0	0	0	0	0	0	0	0	0	0	0	0	0	0	0	0	0	0	0	0	0	0	0	0	0	0	0	0	0	0	0	0	0	0	0	0	0
CMV	V11,CASSSAFYGYTF	HLA-A*02:01_B2M	pp65	NLVPMVATV	vdjdb			0	0	0	0	0	0	0	0	0	0	0	0	0	0	0	0	0	0	0	0	0	0	0	0	0	0	0	0	0	0	0	0	0	0	0	0	0	0	0	0	0	0
CMV	V11,CASSSAHYGYTF	HLA-A*02:01_B2M	pp65	NLVPMVATV	vdjdb			0	0	0	0	0	0	0	0	0	0	0	0	0	0	0	0	0	0	0	0	0	0	0	0	0	0	0	0	0	0	0	0	0	0	0	0	0	0	0	0	0	0
CMV	V11,CASSSANYGYTF	HLA-A*02:01_B2M	pp65	NLVPMVATV	vdjdb			0	0	0	0	0	0	0	0	0	0	0	0	0	0	0	0	0	0	0	0	0	1	0	0	0	0	0	0	0	0	0	0	0	0	0	0	0	1	0	0	0	0
CMV	V11,CASSSSTGTGRCLLPNNTEAFF	HLA-A*02:01_B2M	pp65	NLVPMVATV	vdjdb			0	0	0	0	0	0	0	0	0	0	0	0	0	0	0	0	0	0	0	0	0	0	0	0	0	0	0	0	0	0	0	0	0	0	0	0	0	0	0	0	0	0
CMV	V11,CASSSVNEQFF	HLA-A*02_B2M	pp65	NLVPMVATV	vdjdb			0	0	0	0	0	0	0	0	0	0	0	0	0	0	0	0	0	0	1	0	0	0	0	0	0	0	0	0	0	0	0	0	0	0	0	0	0	0	0	0	0	0
CMV	V11,CASSSVSEAFF	HLA-A*02_B2M	pp65	NLVPMVATV	vdjdb			0	0	0	0	0	0	0	0	0	0	0	0	0	0	0	0	0	0	0	0	0	0	0	0	0	0	0	0	0	0	0	0	0	0	0	0	0	0	0	0	0	0
CMV	V11,CASSVDSGSTNEQFF	HLA-A*02:01_B2M	pp65	NLVPMVATV	vdjdb			0	0	0	0	0	0	0	0	0	0	0	0	0	0	0	0	0	0	0	0	0	0	0	0	0	0	0	0	0	0	0	0	0	0	0	0	0	0	0	0	0	0
CMV	V12,CASASANYGYTF	HLA-A*02:01_B2M	pp65	NLVPMVATV	vdjdb			0	0	0	0	0	0	0	0	0	0	0	0	0	0	0	0	0	0	0	0	0	0	0	0	0	0	0	0	0	0	0	0	0	0	0	0	0	0	0	0	0	0
CMV	V12,CASGFTGGRNTEAFF	HLA-A*02:01_B2M	pp65	NLVPMVATV	vdjdb			0	0	0	0	0	0	0	0	0	0	0	0	0	0	0	0	0	0	0	0	0	0	0	0	0	0	0	0	0	0	0	0	0	0	0	0	0	0	0	0	0	0
CMV	V12,CASGLTGFMDEQYF	HLA-A*02_B2M	pp65	NLVPMVATV	vdjdb			0	0	0	0	0	0	0	0	0	0	0	0	0	0	0	0	0	0	0	0	0	0	0	0	0	0	0	0	0	0	0	0	0	0	0	0	0	0	0	0	0	0
CMV	V12,CASGSGLAGNEQFF	HLA-A*02:01_B2M	pp65	NLVPMVATV	vdjdb			0	0	0	0	0	0	0	0	0	0	0	0	0	0	0	0	0	0	0	0	0	0	0	0	0	0	0	0	0	0	0	0	0	0	0	0	0	0	0	0	0	0
CMV	V12,CASLAGVRTDTQYF	HLA-A*02:01_B2M	pp65	NLVPMVATV	vdjdb			0	0	0	0	0	0	0	0	0	0	0	0	0	0	0	0	0	0	0	0	0	0	0	0	0	0	0	0	0	0	0	0	0	0	0	0	0	0	0	0	0	0
CMV	V12,CASLPTGTNTGELFF	HLA-A*02:01_B2M	pp65	NLVPMVATV	vdjdb			0	0	0	0	0	0	0	0	0	0	0	0	0	0	0	0	0	0	0	0	0	0	0	0	0	0	0	0	0	0	0	0	0	0	0	0	0	0	0	0	0	0
CMV	V12,CASRLGLGYEQYF	HLA-A*02:01_B2M	pp65	NLVPMVATV	vdjdb			0	0	0	0	0	0	0	0	0	0	0	0	0	0	0	0	0	0	0	0	0	0	0	0	0	0	0	0	0	0	0	0	0	0	0	0	0	0	0	0	0	0
CMV	V12,CASSFGGTGNQPQHF	HLA-A*02:01_B2M	pp65	NLVPMVATV	vdjdb			0	0	1	0	0	0	0	0	0	0	0	0	0	0	0	0	0	0	0	0	0	0	0	0	0	1	0	0	0	0	0	0	0	0	0	0	0	0	0	0	0	0
CMV	V12,CASSFIGGVDGYTF	HLA-A*02:01_B2M	pp65	NLVPMVATV	vdjdb			0	0	0	0	0	0	0	0	0	0	0	0	0	0	0	0	0	0	0	0	0	0	0	0	0	0	0	0	0	0	0	1	0	0	0	0	0	0	0	0	0	0
CMV	V12,CASSFYSSGRNSYF	HLA-A*02:01_B2M	pp65	NLVPMVATV	vdjdb			0	0	0	0	0	0	0	0	0	0	0	0	0	0	0	0	0	0	0	0	0	0	0	0	0	0	0	0	0	0	0	0	0	0	0	0	0	0	0	0	0	0
CMV	V12,CASSIQALLTF	HLA-A*02:01_B2M	pp65	NLVPMVATV	vdjdb			0	0	0	0	0	0	0	0	0	0	0	0	0	0	0	0	0	0	0	0	0	0	0	0	0	0	0	0	0	0	0	0	0	0	0	0	0	0	0	0	0	0
CMV	V12,CASSIVNEAFF	HLA-A*02:01_B2M	pp65	NLVPMVATV	vdjdb			0	0	0	0	0	0	0	0	0	0	0	0	0	0	0	0	0	0	0	0	0	0	0	0	0	0	0	0	0	1	0	0	0	0	0	0	0	0	0	0	0	0
CMV	V12,CASSLAGYEQYF	HLA-A*02:01_B2M	pp65	NLVPMVATV	vdjdb			1	1	1	1	0	0	1	0	1	1	0	0	1	1	1	0	0	0	0	0	1	1	1	1	0	0	0	0	1	0	0	0	0	0	0	0	0	0	1	0	0	0
CMV	V12,CASSLAYILGLGDEQFF	HLA-A*02:01_B2M	pp65	NLVPMVATV	vdjdb			0	0	0	0	0	0	0	0	0	0	0	0	0	0	0	0	0	0	0	0	0	0	0	0	0	0	0	0	0	0	0	0	0	0	0	0	0	0	0	0	0	0
CMV	V12,CASSLRPLDMNTEAFF	HLA-A*02:01_B2M	pp65	NLVPMVATV	vdjdb			0	0	0	0	0	0	0	0	0	0	0	0	0	0	0	0	0	0	0	0	0	0	0	0	0	0	0	0	0	0	0	0	0	0	0	0	0	0	0	0	0	0
CMV	V12,CASSLSDRGGDEQFF	HLA-A*02:01_B2M	pp65	NLVPMVATV	vdjdb			0	0	0	0	0	0	0	0	0	0	0	0	0	0	0	0	0	0	0	0	0	0	0	0	0	0	0	0	0	0	0	0	0	0	0	0	0	0	0	0	0	0
CMV	V12,CASSLTNEQFF	HLA-A*02:01_B2M	pp65	NLVPMVATV	vdjdb			0	0	1	1	0	1	0	1	0	0	1	0	0	0	0	0	0	0	1	0	0	0	0	0	0	0	0	0	0	0	0	1	0	0	0	0	0	0	0	1	0	0
CMV	V12,CASSLTSEQFF	HLA-A*02:01_B2M	pp65	NLVPMVATV	vdjdb			1	1	0	0	0	0	0	0	0	0	0	0	0	0	0	0	0	0	0	0	0	0	0	0	0	0	0	0	0	0	0	0	0	0	0	0	0	0	0	0	0	0
CMV	V12,CASSLVGGRHGYTF	HLA-A*02:01_B2M	pp65	NLVPMVATV	vdjdb			0	0	0	0	0	0	0	0	0	0	0	0	0	0	0	0	0	0	0	0	0	0	0	0	0	0	0	0	0	0	0	0	0	0	0	0	0	0	0	0	0	0
CMV	V12,CASSLVVMGTGFTDTQYF	HLA-A*02:01_B2M	pp65	NLVPMVATV	vdjdb			0	0	0	0	0	0	0	0	0	0	0	0	0	0	0	0	0	0	0	0	0	0	0	0	0	0	0	0	0	0	0	0	0	0	0	0	0	0	0	0	0	0
CMV	V12,CASSPASGSLFF	HLA-A*02:01_B2M	pp65	NLVPMVATV	vdjdb			0	0	0	0	0	0	0	0	0	0	0	0	0	0	0	0	0	0	0	0	0	0	0	0	0	0	0	0	0	0	0	0	0	0	0	0	0	0	0	0	0	0
CMV	V12,CASSPGSLYYGYTF	HLA-A*02_B2M	pp65	NLVPMVATV	vdjdb			0	0	0	0	0	0	0	0	0	0	0	0	0	0	0	0	0	0	0	0	0	0	0	0	0	0	0	0	0	0	0	0	0	0	0	0	0	0	0	0	0	0
CMV	V12,CASSPGTFRYTF	HLA-A*02:01_B2M	pp65	NLVPMVATV	vdjdb			0	0	0	0	0	0	0	0	0	0	0	0	0	0	0	0	0	0	0	0	0	0	0	0	0	0	0	0	0	0	0	0	0	0	0	0	0	0	0	0	0	0
CMV	V12,CASSPGTLKETQYF	HLA-A*02:01_B2M	pp65	NLVPMVATV	vdjdb			0	0	0	0	0	0	0	0	0	0	0	0	0	0	0	0	0	0	0	0	0	0	0	0	0	0	0	0	0	0	0	0	0	0	0	0	0	0	0	0	0	0
CMV	V12,CASSPGTSGRAWNNEQFF	HLA-A*02:01_B2M	pp65	NLVPMVATV	vdjdb			0	0	0	0	0	0	0	0	0	0	0	0	0	0	0	0	0	0	0	0	0	0	0	0	0	0	0	0	0	0	0	0	0	0	0	0	0	0	0	0	0	0
CMV	V12,CASSQALPYEQYF	HLA-A*02_B2M	pp65	NLVPMVATV	vdjdb			0	0	0	0	0	0	0	0	0	0	0	0	0	0	0	0	0	0	0	0	0	0	0	0	0	0	0	0	0	0	0	0	0	0	0	0	0	0	0	0	0	0
CMV	V12,CASSRDSNSNQPQHF	HLA-A*02:01_B2M	pp65	NLVPMVATV	vdjdb			0	0	0	0	0	0	0	0	0	0	0	0	0	0	0	0	0	0	0	0	0	0	0	0	0	0	0	0	0	0	0	0	0	0	0	0	0	0	0	0	0	0
CMV	V12,CASSSAFYGYTF	HLA-A*02:01_B2M	pp65	NLVPMVATV	vdjdb			0	0	1	0	0	0	0	0	0	0	0	0	0	0	0	0	0	0	0	0	0	0	0	0	0	0	0	0	0	0	0	0	0	0	0	0	0	0	0	0	0	0
CMV	V12,CASSSANYGYTF	HLA-A*02:01_B2M	pp65	NLVPMVATV	vdjdb			1	0	1	1	0	1	1	0	0	1	0	0	0	0	0	0	0	0	0	0	1	0	1	0	0	0	1	0	0	0	1	0	1	0	1	0	0	0	0	0	0	0
CMV	V12,CASSSAYYGYTF	HLA-A*02:01_B2M	pp65	NLVPMVATV	vdjdb			0	0	0	0	0	0	0	1	0	0	0	0	0	0	0	0	0	0	0	0	0	0	0	0	0	0	0	0	0	1	0	1	0	0	0	0	0	0	0	0	0	0
CMV	V12,CASSSTNGYTF	HLA-A*02_B2M	pp65	NLVPMVATV	vdjdb			0	0	0	0	0	0	0	0	0	0	0	0	0	0	0	0	0	0	0	0	0	0	0	0	0	0	0	0	0	0	0	1	0	0	0	0	0	0	0	0	0	0
CMV	V12,CASSSVNEQFF	HLA-A*02_B2M	pp65	NLVPMVATV	vdjdb			0	0	0	1	1	0	0	0	0	0	0	0	1	0	1	1	0	0	0	0	0	0	0	0	0	0	0	0	0	0	0	0	0	0	0	0	0	0	0	0	1	0
CMV	V12,CASSSVNEQYF	HLA-A*02:01_B2M	pp65	NLVPMVATV	vdjdb			0	0	0	0	0	0	0	0	0	0	0	0	0	0	1	0	0	0	0	0	0	0	0	0	0	0	0	0	0	0	0	0	0	0	0	0	0	0	0	0	0	0
CMV	V12,CASSSVNVAFF	HLA-A*02:01_B2M	pp65	NLVPMVATV	vdjdb			0	0	0	0	0	0	0	0	0	0	0	0	0	0	0	0	0	0	0	0	0	0	0	0	0	0	0	0	0	0	0	0	0	0	0	0	0	0	0	0	0	0
CMV	V12,CASSSVSGYTF	HLA-A*02:01_B2M	pp65	NLVPMVATV	vdjdb			0	0	0	0	0	0	0	0	0	0	0	0	0	0	0	0	0	0	0	0	0	0	0	0	0	0	0	0	0	0	0	0	0	0	0	0	0	0	0	0	0	0
CMV	V12,CASSVVERAFF	HLA-A*02:01_B2M	pp65	NLVPMVATV	vdjdb			0	0	0	0	0	0	0	0	0	0	0	0	0	0	0	0	0	0	0	0	0	0	0	0	0	0	0	0	0	0	0	0	0	0	0	0	0	0	0	0	0	0
CMV	V12,CASSVVNEQFF	HLA-A*02:01_B2M	pp65	NLVPMVATV	vdjdb			0	0	0	0	0	0	0	0	0	0	0	0	0	0	0	0	0	0	0	0	0	0	0	0	0	0	0	0	1	0	0	0	0	0	0	0	0	0	0	0	0	0
CMV	V12,CASSVVTEAFF	HLA-A*02:01_B2M	pp65	NLVPMVATV	vdjdb			0	0	0	0	0	0	0	0	0	0	0	0	0	0	0	0	0	0	0	0	0	0	0	0	0	0	0	0	0	0	0	0	0	0	0	0	0	0	0	0	0	0
CMV	V12,CASSYNEQFF	HLA-A*02:01_B2M	pp65	NLVPMVATV	vdjdb			1	0	0	0	1	0	0	0	0	1	0	0	0	1	0	0	1	0	0	0	0	0	0	0	0	0	0	0	1	0	0	1	0	0	0	0	0	0	1	0	0	0
CMV	V12,CASSYSGTGDYGYTF	HLA-A*02:01_B2M	pp65	NLVPMVATV	vdjdb			0	0	0	0	0	0	0	0	0	0	0	0	0	0	0	0	0	0	0	0	0	0	0	0	0	0	0	0	0	0	0	0	0	0	0	0	0	0	0	0	0	0
CMV	V12,CASTHGTSGEDTQYF	HLA-A*02:01_B2M	pp65	NLVPMVATV	vdjdb			0	0	0	0	0	0	0	0	0	0	0	0	0	0	0	0	0	0	0	0	0	0	0	0	0	0	0	0	0	0	0	0	0	0	0	0	0	0	0	0	0	0
CMV	V12,CATAITSTQYF	HLA-A*02:01_B2M	pp65	NLVPMVATV	vdjdb			0	0	0	0	0	0	0	0	0	0	0	0	0	0	0	0	0	0	0	0	0	0	0	0	0	0	0	0	0	0	0	0	0	0	0	0	0	0	0	0	0	0
CMV	V13,CASHYGGSSYEQYF	HLA-A*02:01_B2M	pp65	NLVPMVATV	vdjdb			0	0	0	0	0	0	0	0	0	0	0	0	0	0	0	0	0	0	0	0	0	0	0	0	0	0	0	0	0	0	0	0	0	0	0	0	0	0	0	0	0	0
CMV	V13,CASRGQGFSYEQYF	HLA-A*02_B2M	pp65	NLVPMVATV	vdjdb			0	0	0	0	0	0	0	0	0	0	0	0	0	0	0	0	0	0	0	0	0	0	0	0	0	0	0	0	0	0	0	0	0	0	0	0	0	0	0	0	0	0
CMV	V13,CASSESTGTAYGYTF	HLA-A*02_B2M	pp65	NLVPMVATV	vdjdb			0	0	0	0	0	0	0	0	0	0	0	0	0	0	0	0	0	0	0	0	0	0	0	0	0	0	0	0	0	0	0	0	0	0	0	0	0	0	0	0	0	0
CMV	V13,CASSRGHPLQFF	HLA-A*02:01_B2M	pp65	NLVPMVATV	vdjdb			0	0	0	0	0	0	0	0	0	0	0	0	0	0	0	0	0	0	0	0	0	0	0	0	0	0	0	0	0	0	0	0	0	0	0	0	0	0	0	0	0	0
CMV	V13,CASSSLGGAGTGELFF	HLA-A*02:01_B2M	pp65	NLVPMVATV	vdjdb			0	0	0	0	0	0	0	0	0	0	0	0	0	0	0	0	0	0	0	0	0	0	0	0	0	0	0	0	0	0	0	0	0	0	0	0	0	0	0	0	0	0
CMV	V13,CASSYGGGEDYGYTF	HLA-A*02:01_B2M	pp65	NLVPMVATV	vdjdb			0	0	0	0	0	0	0	0	0	0	0	0	0	0	0	0	0	0	0	0	0	0	0	0	0	0	0	0	0	0	0	0	0	0	0	0	0	0	0	0	0	0
CMV	V13,CASSYQTGTGNYGYTF	HLA-A*02_B2M	pp65	NLVPMVATV	vdjdb			0	0	0	0	0	0	0	0	0	0	0	0	0	0	0	0	0	0	0	0	0	0	0	0	0	0	0	0	0	0	0	0	0	0	0	0	0	0	0	0	0	0
CMV	V13,CASSYSGHVYEQYF	HLA-A*02_B2M	pp65	NLVPMVATV	vdjdb			0	0	0	0	0	0	0	0	0	0	0	0	0	0	0	0	0	0	0	0	0	0	0	0	0	0	0	0	0	0	0	0	0	0	0	0	0	0	0	0	0	0
CMV	V13,CASTLLGGAGYNEQFF	HLA-A*02:01_B2M	pp65	NLVPMVATV	vdjdb			0	0	0	0	0	0	0	0	0	0	0	0	0	0	0	0	0	0	0	0	0	0	0	0	0	0	0	0	0	0	0	0	0	0	0	0	0	0	0	0	0	0
CMV	V14,CASSHGTGYNQPQHF	HLA-A*02:01_B2M	pp65	NLVPMVATV	vdjdb			0	0	0	0	0	0	0	0	0	0	0	0	0	0	0	0	0	0	0	0	0	0	0	0	0	0	0	0	0	0	0	0	0	0	0	0	0	0	0	0	0	0
CMV	V14,CASSLTSGGPDTQYF	HLA-A*02_B2M	pp65	NLVPMVATV	vdjdb			0	0	0	0	0	0	0	0	0	0	0	0	0	0	0	0	0	0	0	0	0	0	0	0	0	0	0	0	0	0	0	0	0	0	0	0	0	0	0	0	0	0
CMV	V14,CASSPGQLQETQYF	HLA-A*02:01_B2M	pp65	NLVPMVATV	vdjdb			0	0	0	0	0	0	0	0	0	0	0	0	0	0	0	0	0	0	0	0	0	0	0	0	0	0	0	0	0	0	0	0	0	0	0	0	0	0	0	0	0	0
CMV	V14,CASSPRDRANTEAFF	HLA-A*02:01_B2M	pp65	NLVPMVATV	vdjdb			0	0	0	0	0	0	0	0	0	0	0	0	0	0	0	0	0	0	0	0	0	0	0	0	0	0	0	0	0	0	0	0	0	0	0	0	0	0	0	0	0	0
CMV	V14,CASSQDPFAVLNTEAFF	HLA-A*02:01_B2M	pp65	NLVPMVATV	vdjdb			0	0	0	0	0	0	0	0	0	0	0	0	0	0	0	0	0	0	0	0	0	0	0	0	0	0	0	0	0	0	0	0	0	0	0	0	0	0	0	0	0	0
CMV	V14,CASTGGGALGTEAFF	HLA-A*02:01_B2M	pp65	NLVPMVATV	vdjdb			0	0	0	0	0	0	0	0	0	0	0	0	0	0	0	0	0	0	0	0	0	0	0	0	0	0	0	0	0	0	0	0	0	0	0	0	0	0	0	0	0	0
CMV	V15,CATGRGGKIGEQYF	HLA-A*02:01_B2M	pp65	NLVPMVATV	vdjdb			0	0	0	0	0	0	0	0	0	0	0	0	0	0	0	0	0	0	0	0	0	0	0	0	0	0	0	0	0	0	0	0	0	0	0	0	0	0	0	0	0	0
CMV	V15,CATGRGGMIGEQYF	HLA-A*02:01_B2M	pp65	NLVPMVATV	vdjdb			0	0	0	0	0	0	0	0	0	0	0	0	0	0	0	0	0	0	0	0	0	0	0	0	0	0	0	0	0	0	0	0	0	0	0	0	0	0	0	0	0	0
CMV	V15,CATSREGPNQPQHF	HLA-A*02:01_B2M	pp65	NLVPMVATV	vdjdb			0	0	0	0	0	0	0	0	0	0	0	0	0	0	0	0	0	0	0	0	0	0	0	0	0	0	0	0	0	0	0	0	0	0	0	0	0	0	0	0	0	0
CMV	V15,CATSSSWDLNQPQHF	HLA-A*02:01_B2M	pp65	NLVPMVATV	vdjdb			0	0	0	0	0	0	0	0	0	0	0	0	0	0	0	0	0	0	0	0	0	0	0	0	0	0	0	0	0	0	0	0	0	0	0	0	0	0	0	0	0	0
CMV	V15,CATSTVGVGTGFPPSFF	HLA-A*02:01_B2M	pp65	NLVPMVATV	vdjdb			0	0	0	0	0	0	0	0	0	0	0	0	0	0	0	0	0	0	0	0	0	0	0	0	0	0	0	0	0	0	0	0	0	0	0	0	0	0	0	0	0	0
CMV	V16,CASSQLGPSAYEQYF	HLA-A*02:01_B2M	pp65	NLVPMVATV	vdjdb			0	0	0	0	0	0	0	0	0	0	0	0	0	0	0	0	0	0	0	0	0	0	0	0	0	0	0	0	0	0	0	0	0	0	0	0	0	0	0	0	0	0
CMV	V18,CASSPGNILYGYTF	HLA-A*02:01_B2M	pp65	NLVPMVATV	vdjdb			0	0	0	0	0	0	0	0	0	0	0	0	0	0	0	0	0	0	0	0	0	0	0	0	0	0	0	0	0	0	0	0	0	0	0	0	0	0	0	0	0	0
CMV	V18,CASSPHQADTQYF	HLA-A*02:01_B2M	pp65	NLVPMVATV	vdjdb			0	0	0	0	0	0	0	0	0	0	0	0	0	0	0	0	0	0	0	0	0	0	0	0	0	0	0	0	0	0	0	0	0	0	0	0	0	0	0	0	0	0
CMV	V18,CASSPKLQGAWAEKLFF	HLA-A*02:01_B2M	pp65	NLVPMVATV	vdjdb			0	0	0	0	0	0	0	0	0	0	0	0	0	0	0	0	0	0	0	0	0	0	0	0	0	0	0	0	0	0	0	0	0	0	0	0	0	0	0	0	0	0
CMV	V18,CASSPPGLPGYTF	HLA-A*02:01_B2M	pp65	NLVPMVATV	vdjdb			0	0	0	0	0	0	0	0	0	0	0	0	0	0	0	0	0	0	0	0	0	0	0	0	0	0	0	0	0	0	0	0	0	0	0	0	0	0	0	0	0	0
CMV	V18,CASSPRQGGKQPQHF	HLA-A*02:01_B2M	pp65	NLVPMVATV	vdjdb			0	0	0	0	0	0	0	0	0	0	0	0	0	0	0	0	0	0	0	0	0	0	0	0	0	0	0	0	0	0	0	0	0	0	0	0	0	0	0	0	0	0
CMV	V18,CASSPSREGYTF	HLA-A*02:01_B2M	pp65	NLVPMVATV	vdjdb			0	0	0	0	0	1	0	0	0	1	0	0	0	0	0	0	0	0	0	0	0	0	0	0	0	0	0	0	0	0	0	0	0	0	0	0	0	0	0	0	0	0
CMV	V18,CASSPVGGDYGYTF	HLA-A*02:01_B2M	pp65	NLVPMVATV	vdjdb			0	0	0	0	0	0	0	0	0	0	0	0	0	0	0	0	0	0	0	0	0	0	0	0	0	0	0	0	0	0	0	0	0	1	1	0	0	0	0	0	0	0
CMV	V18,CASSPYGQFYEQYF	HLA-A*02:01_B2M	pp65	NLVPMVATV	vdjdb			0	0	0	0	0	0	0	0	0	0	0	0	0	0	0	0	0	0	0	0	0	0	0	0	0	0	0	0	0	0	0	0	0	0	0	0	0	0	0	0	0	0
CMV	V19,CAPRVHTGELFF	HLA-A*02:01_B2M	pp65	NLVPMVATV	vdjdb			0	0	0	0	0	0	0	0	0	0	0	0	0	0	0	0	0	0	0	0	0	0	0	0	0	0	0	0	0	0	0	0	0	0	0	0	0	0	0	0	0	0
CMV	V19,CASSANLAGDYNEQFF	HLA-A*02:01_B2M	pp65	NLVPMVATV	vdjdb			0	0	0	0	0	0	0	0	0	0	0	0	0	0	0	0	0	0	0	0	0	0	0	0	0	0	0	0	0	0	0	0	0	0	0	0	0	0	0	0	0	0
CMV	V19,CASSELAGGGDTQYF	HLA-A*02:01_B2M	pp65	NLVPMVATV	vdjdb			0	0	0	0	0	0	0	0	0	0	0	0	0	0	0	0	0	0	0	0	0	0	0	0	0	0	0	0	0	0	0	0	0	0	0	0	0	0	0	0	0	0
CMV	V19,CASSFANYGYTF	HLA-A*02:01_B2M	pp65	NLVPMVATV	vdjdb			1	0	0	0	0	0	0	0	0	0	0	0	0	0	0	0	0	0	0	0	0	0	0	0	0	0	0	0	0	0	0	0	0	0	0	0	0	0	0	0	0	0
CMV	V19,CASSHSRDSYNEQFF	HLA-A*02:01_B2M	pp65	NLVPMVATV	vdjdb			0	0	0	0	0	0	0	0	0	0	0	0	0	0	0	0	0	0	0	0	0	0	0	0	0	0	0	0	0	0	0	0	0	0	0	0	0	0	0	0	0	0
CMV	V19,CASSIDAGSNYEQYF	HLA-A*02:01_B2M	pp65	NLVPMVATV	vdjdb			0	0	0	0	0	0	0	0	0	0	0	0	0	0	0	0	0	0	0	0	0	0	0	0	0	0	0	0	0	0	0	0	0	0	0	0	0	0	0	0	0	0
CMV	V19,CASSIGGTGGIPQHF	HLA-A*02:01_B2M	pp65	NLVPMVATV	vdjdb			0	0	0	0	0	0	0	0	0	0	0	0	0	0	0	0	0	0	0	0	0	0	0	0	0	0	0	0	0	0	0	0	0	0	0	0	0	0	0	0	0	0
CMV	V19,CASSIPDTEAFF	HLA-A*02:01_B2M	pp65	NLVPMVATV	vdjdb			0	0	0	0	0	0	0	0	0	1	0	0	0	0	0	0	0	0	0	0	0	0	0	0	0	0	0	0	0	0	0	0	0	0	0	0	0	0	0	0	0	0
CMV	V19,CASSIQKAGYNEQFF	HLA-A*02:01_B2M	pp65	NLVPMVATV	vdjdb			0	0	0	0	0	0	0	0	0	0	0	0	0	0	0	0	0	0	0	0	0	0	0	0	0	0	0	0	0	0	0	0	0	0	0	0	0	0	0	0	0	0
CMV	V19,CASSISAGVGVGQETQYF	HLA-A*02:01_B2M	pp65	NLVPMVATV	vdjdb			0	0	0	0	0	0	0	0	0	0	0	0	0	0	0	0	0	0	0	0	0	0	0	0	0	0	0	0	0	0	0	0	0	0	0	0	0	0	0	0	0	0
CMV	V19,CASSIVAGAGAGELFF	HLA-A*02:01_B2M	pp65	NLVPMVATV	vdjdb			0	0	0	0	0	0	0	0	0	0	0	0	0	0	0	0	0	0	0	0	0	0	0	0	0	0	0	0	0	0	0	0	0	0	0	0	0	0	0	0	0	0
CMV	V19,CASSIVAGGYNEQFF	HLA-A*02:01_B2M	pp65	NLVPMVATV	vdjdb			1	0	0	0	0	0	0	0	1	1	1	1	0	1	0	0	0	0	0	0	0	0	0	0	0	0	0	1	1	0	0	0	0	0	0	0	0	0	0	0	0	0
CMV	V19,CASSIVGGMNTEAFF	HLA-A*02:01_B2M	pp65	NLVPMVATV	vdjdb			0	0	1	0	0	0	0	0	0	0	0	1	0	1	0	0	0	0	0	0	0	1	0	0	0	1	0	0	0	0	0	0	0	0	0	0	0	0	0	0	0	0
CMV	V19,CASSIVNEQFF	HLA-A*02:01_B2M	pp65	NLVPMVATV	vdjdb			0	0	0	0	0	0	1	0	0	0	0	0	0	0	0	0	0	0	0	1	0	0	0	0	0	0	0	0	0	0	0	1	0	1	0	0	0	0	0	0	0	0
CMV	V19,CASSMGTVYLNTEAFF	HLA-A*02:01_B2M	pp65	NLVPMVATV	vdjdb			0	0	0	0	0	0	0	0	0	0	0	0	0	0	0	0	0	0	0	0	0	0	0	0	0	0	0	0	0	0	0	0	0	0	0	0	0	0	0	0	0	0
CMV	V19,CASSSAFYGYTF	HLA-A*02:01_B2M	pp65	NLVPMVATV	vdjdb			0	0	0	0	0	0	0	0	0	0	0	0	0	0	0	0	0	0	0	0	0	0	0	0	0	0	0	0	0	0	0	0	0	0	0	0	0	0	0	0	0	0
CMV	V19,CASSSANYGYTF	HLA-A*02:01_B2M	pp65	NLVPMVATV	vdjdb			0	0	0	0	0	1	0	0	0	0	0	0	0	0	0	0	0	0	0	0	0	0	0	0	0	0	0	0	0	0	0	0	0	0	1	0	0	0	0	0	0	0
CMV	V19,CASSSASYGYTF	HLA-A*02:01_B2M	pp65	NLVPMVATV	vdjdb			0	0	0	0	0	0	0	0	0	0	0	0	0	0	0	0	0	0	0	0	0	0	0	0	0	0	0	0	0	0	0	0	0	0	0	0	0	0	0	0	0	0
CMV	V19,CASSSATYGYTF	HLA-A*02:01_B2M	pp65	NLVPMVATV	vdjdb			0	0	0	0	0	0	0	0	0	0	0	0	1	0	0	0	0	0	0	0	0	0	0	0	0	0	0	0	0	0	0	0	0	0	0	0	0	0	0	0	0	0
CMV	V19,CASSSGIYGYTF	HLA-A*02:01_B2M	pp65	NLVPMVATV	vdjdb			0	0	0	0	0	0	0	0	0	0	0	0	0	0	0	0	0	0	0	0	0	0	0	0	0	0	0	0	0	0	0	0	0	0	0	0	0	0	0	0	0	0
CMV	V19,CASSSLTGTGYNEQFF	HLA-A*02:01_B2M	pp65	NLVPMVATV	vdjdb			0	0	0	0	0	0	0	0	0	0	0	0	0	0	0	0	0	0	0	0	0	0	0	0	0	0	0	0	0	0	0	0	0	0	0	0	0	0	0	0	0	0
CMV	V19,CASSSTTGYTF	HLA-A*02:01_B2M	pp65	NLVPMVATV	vdjdb			0	0	0	0	0	0	0	0	0	0	0	0	0	0	0	0	0	0	0	0	0	0	0	0	0	0	0	0	0	0	0	0	0	0	0	0	0	0	0	0	0	0
CMV	V19,CASSSVDEAFF	HLA-A*02:01_B2M	pp65	NLVPMVATV	vdjdb			0	0	0	0	0	0	0	0	0	0	0	0	0	0	0	0	0	0	0	0	0	0	0	0	0	0	0	0	0	0	0	0	0	0	0	0	0	0	0	0	0	0
CMV	V19,CASSSVNEAFF	HLA-A*02:01_B2M	pp65	NLVPMVATV	vdjdb			0	0	0	0	0	0	0	0	0	0	0	0	0	0	0	0	0	0	0	0	0	0	0	0	0	0	0	0	0	0	0	0	0	0	0	0	0	0	0	0	0	0
CMV	V19,CASSSVNEQYF	HLA-A*02:01_B2M	pp65	NLVPMVATV	vdjdb			0	0	0	0	0	0	0	0	0	0	0	0	0	0	0	0	0	0	0	0	0	0	0	0	0	0	0	0	0	0	0	0	0	0	0	0	0	0	0	0	0	0
CMV	V19,CASSSVNGAFF	HLA-A*02:01_B2M	pp65	NLVPMVATV	vdjdb			0	0	0	0	0	0	0	0	0	0	0	0	0	0	0	0	0	0	0	0	0	0	0	0	0	0	0	0	0	0	0	0	0	0	0	0	0	0	0	0	0	0
CMV	V19,CASSTGSYGYTF	HLA-A*02:01_B2M	pp65	NLVPMVATV	vdjdb			0	0	1	1	0	1	0	1	0	1	0	1	0	0	1	0	0	0	0	0	1	0	0	1	0	0	0	0	0	0	0	0	0	0	0	0	0	0	0	0	0	0
CMV	V19,CASSVGLGFTDTQYF	HLA-A*02:01_B2M	pp65	NLVPMVATV	vdjdb			0	0	0	0	0	0	0	0	0	0	0	0	0	0	0	0	0	0	0	0	0	0	0	0	0	0	0	0	0	0	0	0	0	0	0	0	0	0	0	0	0	0
CMV	V20,CSAADRGLGETQYF	HLA-A*02:01_B2M	pp65	NLVPMVATV	vdjdb			0	0	0	0	0	0	0	0	0	0	0	0	0	0	0	0	0	0	0	0	0	0	0	0	0	0	0	0	0	0	0	0	0	0	0	0	0	0	0	0	0	0
CMV	V20,CSAKILAGAGSEQYF	HLA-A*02:01_B2M	pp65	NLVPMVATV	vdjdb			0	0	0	0	0	0	0	0	0	0	0	0	0	0	0	0	0	0	0	0	0	0	0	0	0	0	0	0	0	0	0	0	0	0	0	0	0	0	0	0	0	0
CMV	V20,CSAPFPGQGDYGYTF	HLA-A*02:01_B2M	pp65	NLVPMVATV	vdjdb			0	0	0	0	0	0	0	0	0	0	0	0	0	0	0	0	0	0	0	0	0	0	0	0	0	0	0	0	0	0	0	0	0	0	0	0	0	0	0	0	0	0
CMV	V20,CSARDFDRTGELFF	HLA-A*02:01_B2M	pp65	NLVPMVATV	vdjdb			0	0	0	0	0	0	0	0	0	0	0	0	0	0	0	0	0	0	0	0	0	0	0	0	0	0	0	0	0	0	0	0	0	0	0	0	0	0	0	0	0	0
CMV	V20,CSARDGLAGHYEQYF	HLA-A*02:01_B2M	pp65	NLVPMVATV	vdjdb			0	0	0	0	0	0	0	0	0	0	0	0	0	0	0	0	0	0	0	0	0	0	0	0	0	0	0	0	0	0	0	0	0	0	0	0	0	0	0	0	0	0
CMV	V20,CSARDHGGDYGYTF	HLA-A*02:01_B2M	pp65	NLVPMVATV	vdjdb			0	0	0	0	0	0	0	0	0	0	0	0	0	0	0	0	0	0	0	0	0	0	0	0	0	0	0	0	0	0	0	1	0	0	0	0	0	0	0	0	0	0
CMV	V20,CSARDLRLLANTGELFF	HLA-A*02:01_B2M	pp65	NLVPMVATV	vdjdb			0	0	0	0	0	0	0	0	0	0	0	0	0	0	0	0	0	0	0	0	0	0	0	0	0	0	0	0	0	0	0	0	0	0	0	0	0	0	0	0	0	0
CMV	V20,CSARDMASGRNEQYF	HLA-A*02:01_B2M	pp65	NLVPMVATV	vdjdb			0	0	0	0	0	0	0	0	0	0	0	0	0	0	0	0	0	0	0	0	0	0	0	0	0	0	0	0	0	0	0	0	0	0	0	0	0	0	0	0	0	0
CMV	V20,CSARDQRGLAGGIGDTQYF	HLA-A*02:01_B2M	pp65	NLVPMVATV	vdjdb			0	0	0	0	0	0	0	0	0	0	0	0	0	0	0	0	0	0	0	0	0	0	0	0	0	0	0	0	0	0	0	0	0	0	0	0	0	0	0	0	0	0
CMV	V20,CSARDQVRANYGYTF	HLA-A*02_B2M	pp65	NLVPMVATV	vdjdb			0	0	0	0	0	0	0	0	0	0	0	0	0	0	0	0	0	0	0	0	0	0	0	0	0	0	0	0	0	0	0	0	0	0	0	0	0	0	0	0	0	0
CMV	V20,CSARDRGGENTGELFF	HLA-A*02:01_B2M	pp65	NLVPMVATV	vdjdb			0	0	1	0	0	0	1	0	0	0	0	0	0	0	0	0	0	0	0	0	0	0	0	0	0	0	0	0	0	0	0	0	0	0	0	1	0	0	0	0	0	0
CMV	V20,CSARGADTQYF	HLA-A*02:01_B2M	pp65	NLVPMVATV	vdjdb			0	1	0	1	0	0	1	1	0	0	0	0	1	0	0	0	1	0	0	0	0	0	1	0	1	0	0	0	0	0	1	0	0	0	0	0	0	0	0	0	0	0
CMV	V20,CSARGQDIYEQYF	HLA-A*02_B2M	pp65	NLVPMVATV	vdjdb			0	0	0	0	0	0	0	0	0	0	0	0	0	0	0	0	0	0	0	0	0	0	0	0	0	0	0	0	0	0	0	0	0	0	0	0	0	0	0	0	0	0
CMV	V20,CSARLPRDYSNQPQHF	HLA-A*02:01_B2M	pp65	NLVPMVATV	vdjdb			0	0	0	0	0	0	0	0	0	0	0	0	0	0	0	0	0	0	0	0	0	0	0	0	0	0	0	0	0	0	0	0	0	0	0	0	0	0	0	0	0	0
CMV	V20,CSARVMVGGTEAFF	HLA-A*02:01_B2M	pp65	NLVPMVATV	vdjdb			0	0	0	0	0	0	0	0	0	0	0	0	0	0	0	0	0	0	0	0	0	0	0	0	0	0	0	0	0	0	0	0	0	0	0	0	0	0	0	0	0	0
CMV	V20,CSATDVTKGQLISGYTF	HLA-A*02:01_B2M	pp65	NLVPMVATV	vdjdb			0	0	0	0	0	0	0	0	0	0	0	0	0	0	0	0	0	0	0	0	0	0	0	0	0	0	0	0	0	0	0	0	0	0	0	0	0	0	0	0	0	0
CMV	V20,CSATPSGYGYTF	HLA-A*02:01_B2M	pp65	NLVPMVATV	vdjdb			0	0	0	0	0	0	0	0	0	0	0	0	0	0	0	0	0	0	1	0	0	0	0	0	0	0	0	0	0	0	0	0	0	0	0	0	0	0	0	0	0	0
CMV	V24,CATSATGLRNQPQHF	HLA-A*02:01_B2M	pp65	NLVPMVATV	vdjdb			0	0	0	0	0	0	0	0	0	0	0	0	0	0	0	0	0	0	0	0	0	0	0	0	0	0	0	0	0	0	0	0	0	0	0	0	0	0	0	0	0	0
CMV	V24,CATSDLKVHSGNYGYTF	HLA-A*02:01_B2M	pp65	NLVPMVATV	vdjdb			0	0	0	0	0	0	0	0	0	0	0	0	0	0	0	0	0	0	0	0	0	0	0	0	0	0	0	0	0	0	0	0	0	0	0	0	0	0	0	0	0	0
CMV	V24,CATSDLLAGGKTGELFF	HLA-A*02:01_B2M	pp65	NLVPMVATV	vdjdb			0	0	0	0	0	0	0	0	0	0	0	0	0	0	0	0	0	0	0	0	0	0	0	0	0	0	0	0	0	0	0	0	0	0	0	0	0	0	0	0	0	0
CMV	V24,CATSDLRRTDTQYF	HLA-A*02:01_B2M	pp65	NLVPMVATV	vdjdb			0	0	0	0	0	0	0	0	0	1	0	0	1	0	0	0	0	0	0	0	0	0	0	0	0	0	0	0	0	0	0	0	0	0	0	0	0	0	0	0	0	0
CMV	V24,CATSDSAGYNEQFF	HLA-A*02:01_B2M	pp65	NLVPMVATV	vdjdb			0	0	0	0	0	0	0	0	0	0	0	0	0	0	0	0	0	0	0	0	0	0	0	0	0	0	0	0	0	0	0	0	0	0	0	0	0	0	0	0	0	0
CMV	V24,CATSEGNEQFF	HLA-A*02:01_B2M	pp65	NLVPMVATV	vdjdb			1	0	1	0	0	0	0	0	0	0	0	0	0	1	0	0	1	0	0	1	0	0	0	0	0	0	0	0	0	0	0	0	0	0	0	0	0	0	0	0	0	0
CMV	V25,CASSDSRANTGELFF	HLA-A*02:01_B2M	pp65	NLVPMVATV	vdjdb			0	0	0	0	0	0	0	0	0	0	0	0	0	0	0	0	0	0	0	0	0	0	0	0	0	0	0	0	0	0	0	0	0	0	0	0	0	0	0	0	0	0
CMV	V25,CATEQGMHEQYF	HLA-A*02:01_B2M	pp65	NLVPMVATV	vdjdb			0	0	0	0	0	0	0	0	0	0	0	0	0	0	0	0	0	0	0	0	0	0	0	0	0	0	0	0	0	0	0	0	0	0	0	0	0	0	0	0	0	0
CMV	V27,CASNPSGGYTGELFF	HLA-A*02:01_B2M	pp65	NLVPMVATV	vdjdb			0	0	0	0	0	0	0	0	0	0	0	0	0	0	0	0	0	0	0	0	0	0	0	0	0	0	0	0	0	0	0	0	0	0	0	0	0	0	0	0	0	0
CMV	V27,CASRRPGGDTEAFF	HLA-A*02:01_B2M	pp65	NLVPMVATV	vdjdb			0	0	0	0	0	0	0	0	0	0	0	0	0	0	0	0	0	0	0	0	0	0	0	0	0	0	0	0	0	0	0	0	0	0	0	0	0	0	0	0	0	0
CMV	V27,CASSAVAGAPLEQYF	HLA-A*02:01_B2M	pp65	NLVPMVATV	vdjdb			0	0	0	0	0	0	0	0	0	0	0	0	0	0	0	0	0	0	0	0	0	0	0	0	0	0	0	0	0	0	0	0	0	0	0	0	0	0	0	0	0	0
CMV	V27,CASSFDPGSYGYTF	HLA-A*02:01_B2M	pp65	NLVPMVATV	vdjdb			0	0	0	0	0	0	0	0	0	0	0	0	0	0	0	0	0	0	0	0	0	0	0	0	0	0	0	0	0	0	0	0	0	0	0	0	0	0	0	0	0	0
CMV	V27,CASSFGQGSSPLHF	HLA-A*02:01_B2M	pp65	NLVPMVATV	vdjdb			0	0	0	0	0	0	0	0	0	0	0	0	0	0	0	0	0	0	0	0	0	0	0	0	0	0	0	0	0	0	0	0	1	0	0	0	0	0	0	0	0	0
CMV	V27,CASSFKDTNTGELFF	HLA-A*02:01_B2M	pp65	NLVPMVATV	vdjdb			0	0	0	0	0	0	0	0	0	0	0	0	0	0	0	0	0	0	0	0	0	0	0	0	0	0	0	0	0	0	0	0	0	0	0	0	0	0	0	0	0	0
CMV	V27,CASSFSGGAPGELFF	HLA-A*02:01_B2M	pp65	NLVPMVATV	vdjdb			0	0	0	0	0	0	0	0	0	0	0	0	0	0	0	0	0	0	0	0	0	0	0	0	0	0	0	0	0	0	0	0	0	0	0	0	0	0	0	0	0	0
CMV	V27,CASSFTLGTGGVEQYF	HLA-A*02_B2M	pp65	NLVPMVATV	vdjdb			0	0	0	0	0	0	0	0	0	0	0	0	0	0	0	0	0	0	0	0	0	0	0	0	0	0	0	0	0	0	0	0	0	0	0	0	0	0	0	0	0	0
CMV	V27,CASSITLGTGGVEQYF	HLA-A*02_B2M	pp65	NLVPMVATV	vdjdb			0	0	0	0	0	0	0	0	0	0	0	0	0	0	0	0	0	0	0	0	0	0	0	0	0	0	0	0	0	0	0	0	0	0	0	0	0	0	0	0	0	0
CMV	V27,CASSLAGFTGELFF	HLA-A*02:01_B2M	pp65	NLVPMVATV	vdjdb			0	0	0	0	0	0	0	0	0	0	0	0	0	0	0	0	0	0	0	0	0	0	0	0	0	0	0	0	0	0	0	0	0	0	0	0	0	0	0	0	0	0
CMV	V27,CASSLDRVTGELFF	HLA-A*02_B2M	pp65	NLVPMVATV	vdjdb			0	0	0	0	0	0	1	0	0	0	0	0	0	0	1	0	0	0	0	0	0	0	0	1	0	0	0	0	0	0	0	0	0	0	0	0	0	0	0	0	0	0
CMV	V27,CASSLEGYTEAFF	HLA-A*02:01_B2M	pp65	NLVPMVATV	vdjdb			0	0	0	0	1	1	0	0	0	0	0	1	0	0	0	0	0	0	0	0	0	0	0	1	0	0	0	0	0	0	0	1	0	0	0	0	0	0	0	0	0	0
CMV	V27,CASSLFAGAETQYF	HLA-A*02:01_B2M	pp65	NLVPMVATV	vdjdb			0	0	0	0	0	0	0	0	0	0	0	0	0	0	0	0	0	0	0	0	0	0	0	0	0	0	0	0	0	0	0	0	0	0	0	0	0	0	0	0	0	0
CMV	V27,CASSLGGTGWTEAFF	HLA-A*02:01_B2M	pp65	NLVPMVATV	vdjdb			0	0	0	0	0	0	0	0	0	0	0	0	0	0	0	0	0	0	0	0	0	0	0	0	0	0	0	0	0	0	0	0	0	0	0	0	0	0	0	0	0	0
CMV	V27,CASSLKIGEQFF	HLA-A*02:01_B2M	pp65	NLVPMVATV	vdjdb			0	0	0	0	0	0	1	0	0	0	0	0	0	0	0	0	0	0	0	0	0	0	0	0	0	0	0	0	0	0	0	0	0	0	0	0	0	0	0	0	0	0
CMV	V27,CASSLLIQGGENTEAFF	HLA-A*02:01_B2M	pp65	NLVPMVATV	vdjdb			0	0	0	0	0	0	0	0	0	0	0	0	0	0	0	0	0	0	0	0	0	0	0	0	0	0	0	0	0	0	0	0	0	0	0	0	0	0	0	0	0	0
CMV	V27,CASSLNGRADTQYF	HLA-A*02:01_B2M	pp65	NLVPMVATV	vdjdb			0	0	0	0	0	0	0	0	0	0	0	0	0	0	0	0	0	0	0	0	0	0	0	0	0	0	0	0	0	0	0	0	0	0	0	0	0	0	0	0	0	0
CMV	V27,CASSLQVWNEQFF	HLA-A*02:01_B2M	pp65	NLVPMVATV	vdjdb			0	0	0	0	0	0	0	0	0	0	0	0	0	0	0	0	0	0	0	0	0	0	0	0	0	0	0	0	0	0	0	0	0	0	0	0	0	0	0	0	0	0
CMV	V27,CASSLSAGAPGAEAFF	HLA-A*02_B2M	pp65	NLVPMVATV	vdjdb			0	0	0	0	0	0	0	0	0	0	0	0	0	0	0	0	0	0	0	0	0	0	0	0	0	0	0	0	0	0	0	0	0	0	0	0	0	0	0	0	0	0
CMV	V27,CASSLSAVHGYTF	HLA-A*02:01_B2M	pp65	NLVPMVATV	vdjdb			0	0	0	0	0	0	0	0	0	0	0	0	0	0	0	0	0	0	0	0	0	0	0	0	0	0	0	0	0	0	0	0	0	0	0	0	0	0	0	0	0	0
CMV	V27,CASSLSGVPHNNEQFF	HLA-A*02:01_B2M	pp65	NLVPMVATV	vdjdb			0	0	0	0	0	0	0	0	0	0	0	0	0	0	0	0	0	0	0	0	0	0	0	0	0	0	0	0	0	0	0	0	0	0	0	0	0	0	0	0	0	0
CMV	V27,CASSLTSGSPYNEQFF	HLA-A*02:01_B2M	pp65	NLVPMVATV	vdjdb			0	0	0	0	0	0	0	0	0	0	0	0	0	0	0	0	0	0	0	0	0	0	0	0	0	0	0	0	0	0	0	0	0	0	0	0	0	0	0	0	0	0
CMV	V27,CASSLVSGSPTGELFF	HLA-A*02:01_B2M	pp65	NLVPMVATV	vdjdb			0	0	0	0	0	0	0	0	0	0	0	0	0	0	0	0	0	0	0	0	0	0	0	0	0	0	0	0	0	0	0	0	0	0	0	0	0	0	0	0	0	0
CMV	V27,CASSMTSGALYNEQFF	HLA-A*02:01_B2M	pp65	NLVPMVATV	vdjdb			0	0	0	0	0	0	0	0	0	0	0	0	0	0	0	0	0	0	0	0	0	0	0	0	0	0	0	0	0	0	0	0	0	0	0	0	0	0	0	0	0	0
CMV	V27,CASSPSWGEVNTEAFF	HLA-A*02:01_B2M	pp65	NLVPMVATV	vdjdb			0	0	0	0	0	0	0	0	0	0	0	0	0	0	0	0	0	0	0	0	0	0	0	0	0	0	0	0	0	0	0	0	0	0	0	0	0	0	0	0	0	0
CMV	V27,CASSPTGGSPSPLHF	HLA-A*02:01_B2M	pp65	NLVPMVATV	vdjdb			0	0	0	0	0	0	0	0	0	0	0	0	0	0	0	0	0	0	0	0	0	0	0	0	0	0	0	0	0	0	0	0	0	0	0	0	0	0	0	0	0	0
CMV	V27,CASSPVAGAPHEQYF	HLA-A*02:01_B2M	pp65	NLVPMVATV	vdjdb			0	0	0	0	0	0	0	0	0	0	0	0	0	0	0	0	0	0	0	0	0	0	0	0	0	0	0	0	0	0	0	0	0	0	0	0	0	0	0	0	0	0
CMV	V27,CASSRPGQGGYEQYF	HLA-A*02:01_B2M	pp65	NLVPMVATV	vdjdb			0	0	0	0	0	0	0	0	0	0	0	0	0	0	0	0	0	0	0	0	0	0	0	0	0	0	0	0	0	0	0	0	0	0	0	0	0	0	0	0	0	0
CMV	V27,CASSSGGLSEQYF	HLA-A*02:01_B2M	pp65	NLVPMVATV	vdjdb			0	0	0	0	0	0	0	0	0	0	0	0	0	0	0	0	0	0	0	0	0	0	0	0	0	0	0	0	0	0	0	0	0	0	0	0	0	0	0	0	0	0
CMV	V27,CASTPAGGAPGELFF	HLA-A*02:01_B2M	pp65	NLVPMVATV	vdjdb			0	0	0	0	0	0	0	0	0	0	0	0	0	0	0	0	0	0	0	0	0	0	0	0	0	0	0	0	0	0	0	0	0	0	0	0	0	0	0	0	0	0
CMV	V28,CASRRQGTVYEQYF	HLA-A*02:01_B2M	pp65	NLVPMVATV	vdjdb			0	0	0	0	0	0	0	0	0	0	0	0	0	0	0	0	0	0	0	0	0	0	0	0	0	0	0	0	0	0	0	0	0	0	0	0	0	0	0	0	0	0
CMV	V28,CASRSAQRGFTETQYF	HLA-A*02:01_B2M	pp65	NLVPMVATV	vdjdb			0	0	0	0	0	0	0	0	0	0	0	0	0	0	0	0	0	0	0	0	0	0	0	0	0	0	0	0	0	0	0	0	0	0	0	0	0	0	0	0	0	0
CMV	V28,CASSFQGFTEAFF	HLA-A*02_B2M	pp65	NLVPMVATV	vdjdb			0	0	0	0	0	0	0	0	0	0	0	0	0	0	0	0	0	0	0	0	0	0	0	0	0	0	0	0	0	0	0	0	0	0	0	0	0	0	0	0	0	0
CMV	V28,CASSFQGIRVEAFF	HLA-A*02:01_B2M	pp65	NLVPMVATV	vdjdb			0	0	0	0	0	0	0	0	0	0	0	0	0	0	0	0	0	0	0	0	0	0	0	0	0	0	0	0	0	0	0	0	0	0	0	0	0	0	0	0	0	0
CMV	V28,CASSFQGYTEAFF	HLA-A*02:01_B2M	pp65	NLVPMVATV	vdjdb			0	0	0	0	0	0	0	0	0	0	0	0	0	0	0	0	0	0	1	1	0	0	0	0	0	0	0	0	1	0	0	0	0	0	0	0	0	0	0	0	0	0
CMV	V28,CASSFSSLNTGELFF	HLA-A*02:01_B2M	pp65	NLVPMVATV	vdjdb			0	0	0	0	0	0	0	0	0	0	0	0	0	0	0	0	0	0	0	0	0	0	0	0	0	0	0	0	0	0	0	0	0	0	0	0	0	0	0	0	0	0
CMV	V28,CASSFVSFDEQFF	HLA-A*02:01_B2M	pp65	NLVPMVATV	vdjdb			0	0	0	0	0	0	0	0	0	0	0	0	0	0	0	0	0	0	0	0	0	0	0	0	0	0	0	0	0	0	0	0	0	0	0	0	0	0	0	0	0	0
CMV	V28,CASSPLFGREPDGETQYF	HLA-A*02:01_B2M	pp65	NLVPMVATV	vdjdb			0	0	0	0	0	0	0	0	0	0	0	0	0	0	0	0	0	0	0	0	0	0	0	0	0	0	0	0	0	0	0	0	0	0	0	0	0	0	0	0	0	0
CMV	V28,CASSPPGRGNTGELFF	HLA-A*02:01_B2M	pp65	NLVPMVATV	vdjdb			0	0	0	0	0	0	0	0	0	0	0	0	0	0	0	0	0	0	0	0	0	0	0	0	0	0	0	0	0	0	0	0	0	0	0	0	0	0	0	0	0	0
CMV	V28,CASSVQGYTEAFF	HLA-A*02:01_B2M	pp65	NLVPMVATV	vdjdb			0	0	0	0	0	0	0	0	0	0	0	0	0	0	0	0	0	0	0	0	0	0	0	0	0	0	0	0	0	0	0	0	0	0	0	0	0	0	0	0	0	0
CMV	V28,CASSYGTGDSNQPQHF	HLA-A*02:01_B2M	pp65	NLVPMVATV	vdjdb			0	0	0	0	0	0	0	0	0	0	0	0	0	0	0	0	0	0	0	0	0	0	0	0	0	0	0	0	0	0	0	0	0	0	0	0	0	0	0	0	0	0
CMV	V28,CASTLWSATNEKLFF	HLA-A*02:01_B2M	pp65	NLVPMVATV	vdjdb			0	0	0	0	0	0	0	0	0	0	0	0	0	0	0	0	0	0	0	0	0	0	0	0	0	0	0	0	0	0	0	0	0	0	0	0	0	0	0	0	0	0
CMV	V28,CAVNGGSNYGYTF	HLA-A*02:01_B2M	pp65	NLVPMVATV	vdjdb			0	0	0	0	0	0	0	0	0	0	0	0	0	0	0	0	0	0	0	0	0	0	0	0	0	0	0	0	0	0	0	0	0	0	0	0	0	0	0	0	0	0
CMV	V29,CSGDRSSDTQYF	HLA-A*02:01_B2M	pp65	NLVPMVATV	vdjdb			0	0	0	0	0	0	0	0	0	0	0	0	0	0	0	0	0	0	0	0	0	0	0	0	0	0	0	0	0	0	0	0	0	0	0	0	0	0	0	0	0	0
CMV	V29,CSGGQDYNEQFF	HLA-A*02:01_B2M	pp65	NLVPMVATV	vdjdb			0	0	0	0	0	0	0	0	0	0	0	0	0	0	0	0	0	0	0	0	0	0	0	0	0	0	0	0	0	0	0	0	0	0	0	0	0	0	0	0	0	0
CMV	V29,CSILGSNAGPQETQYF	HLA-A*02:01_B2M	pp65	NLVPMVATV	vdjdb			0	0	0	0	0	0	0	0	0	0	0	0	0	0	0	0	0	0	0	0	0	0	0	0	0	0	0	0	0	0	0	0	0	0	0	0	0	0	0	0	0	0
CMV	V29,CSVAGQGDDHTDTQYF	HLA-A*02:01_B2M	pp65	NLVPMVATV	vdjdb			0	0	0	0	0	0	0	0	0	0	0	0	0	0	0	0	0	0	0	0	0	0	0	0	0	0	0	0	0	0	0	0	0	0	0	0	0	0	0	0	0	0
CMV	V29,CSVDETGGGETQYF	HLA-A*02:01_B2M	pp65	NLVPMVATV	vdjdb			0	0	0	0	0	0	0	0	0	0	0	0	0	0	0	0	0	0	0	0	0	0	0	0	0	0	0	0	0	0	0	0	0	0	0	0	0	0	0	0	0	0
CMV	V29,CSVDPGHTGEKLFF	HLA-A*02:01_B2M	pp65	NLVPMVATV	vdjdb			0	0	0	0	0	0	0	0	0	0	0	0	0	0	0	0	0	0	0	0	0	0	0	0	0	0	0	0	0	0	0	0	0	0	0	0	0	0	0	0	0	0
CMV	V29,CSVEEGSRAQYF	HLA-A*02:01_B2M	pp65	NLVPMVATV	vdjdb			0	0	0	0	0	0	0	0	0	0	0	0	0	0	0	0	0	0	0	0	0	0	0	0	0	0	0	0	0	0	0	0	0	0	0	0	0	0	0	0	0	0
CMV	V29,CSVEGDTGELFF	HLA-A*02:01_B2M	pp65	NLVPMVATV	vdjdb			1	1	0	0	0	1	0	0	0	0	0	1	0	0	0	0	0	0	0	0	0	0	0	0	0	0	0	0	0	0	0	0	0	0	0	0	0	0	0	0	0	0
CMV	V29,CSVEGYGQGIGYNEQFF	HLA-A*02:01_B2M	pp65	NLVPMVATV	vdjdb			0	0	0	0	0	0	0	0	0	0	0	0	0	0	0	0	0	0	0	0	0	0	0	0	0	0	0	0	0	0	0	0	0	0	0	0	0	0	0	0	0	0
CMV	V29,CSVGGTLDTQYF	HLA-A*02:01_B2M	pp65	NLVPMVATV	vdjdb			0	0	0	0	0	0	0	0	0	0	0	0	0	0	0	0	0	0	0	0	0	0	0	0	0	0	0	0	0	0	0	0	0	0	0	0	0	0	0	0	0	0
CMV	V29,CSVVAGGADTQYF	HLA-A*02:01_B2M	pp65	NLVPMVATV	vdjdb			0	1	0	0	0	0	0	0	0	0	0	0	0	0	0	0	0	0	0	0	0	0	0	0	0	0	0	0	0	0	0	0	0	0	0	0	0	0	0	0	0	0
CMV	V29,CSVVDYGYTF	HLA-A*02:01_B2M	pp65	NLVPMVATV	vdjdb			0	0	0	0	0	0	0	0	0	0	0	0	0	0	0	0	0	0	0	0	0	0	0	1	0	0	0	0	0	0	0	0	0	0	0	1	0	0	0	0	0	0
CMV	V30,CAIDRVGTGELFF	HLA-A*02:01_B2M	pp65	NLVPMVATV	vdjdb			0	0	0	0	0	0	0	0	0	0	0	0	0	0	0	0	0	0	0	0	0	0	0	0	0	0	0	0	0	0	0	0	0	0	0	0	0	0	0	0	0	0
CMV	V30,CAWSISDLAKNIQYF	HLA-A*02:01_B2M	pp65	NLVPMVATV	vdjdb			0	0	0	0	0	0	0	0	0	0	0	0	0	0	0	0	0	0	0	0	0	0	0	0	0	0	0	0	0	0	0	0	0	0	0	0	0	0	0	0	0	0
CMV	V30,CAWSVSDIMNTEAFF	HLA-A*02:01_B2M	pp65	NLVPMVATV	vdjdb			0	0	0	0	0	0	0	0	0	0	0	0	0	0	0	0	0	0	0	0	0	0	0	0	0	0	0	0	0	0	0	0	0	0	0	0	0	0	0	0	0	0
CMV	V30,CAWSVSDVANTEAFF	HLA-A*02:01_B2M	pp65	NLVPMVATV	vdjdb			0	0	0	0	0	0	0	0	0	0	0	0	0	0	0	0	0	0	0	0	0	0	0	0	0	0	0	0	0	0	0	0	0	0	0	0	0	0	0	0	0	0
CMV	V30,CAWTISDLAKNIQYF	HLA-A*02:01_B2M	pp65	NLVPMVATV	vdjdb			0	0	0	0	0	0	0	0	0	0	0	0	0	0	0	0	0	0	0	0	0	0	0	0	0	0	0	0	0	0	0	0	0	0	0	0	0	0	0	0	0	0
CMV	V30,CAWVPGTGGRAAFF	HLA-A*02:01_B2M	pp65	NLVPMVATV	vdjdb			0	0	0	0	0	0	0	0	0	0	0	0	0	0	0	0	0	0	0	0	0	0	0	0	0	0	0	0	0	0	0	0	0	0	0	0	0	0	0	0	0	0
CMV	V30,CAWVPGTGGTEAFF	HLA-A*02:01_B2M	pp65	NLVPMVATV	vdjdb			0	0	0	0	0	0	0	0	0	0	0	0	0	0	0	0	0	0	0	0	0	0	0	0	0	0	0	0	0	0	0	0	0	0	0	0	0	0	0	0	0	0
CMV	V30,CAWVPTGTGGTEAFF	HLA-A*02_B2M	pp65	NLVPMVATV	vdjdb			0	0	0	0	0	0	0	0	0	0	0	0	0	0	0	0	0	0	0	0	0	0	0	0	0	0	0	0	0	0	0	0	0	0	0	0	0	0	0	0	0	0
CMV	V02,CASRGQVSSQETQYF	HLA-A*24:02_B2M	pp65	QYDPVAALF	vdjdb								0													0									0									0
CMV	V06,CASDRGGNTGELFF	HLA-A*24:02_B2M	pp65	QYDPVAALF	vdjdb								0													0									0									0
CMV	V07,CASSSIQGAAGELFF	HLA-A*24:02_B2M	pp65	QYDPVAALF	vdjdb								0													0									0									0
CMV	V07,CASSSNQGATQYF	HLA-A*24:02_B2M	pp65	QYDPVAALF	vdjdb								0													0									0									0
CMV	V07,CASSSTGGGGAEAFF	HLA-A*24:02_B2M	pp65	QYDPVAALF	vdjdb								0													0									0									0
CMV	V07,CASSSTGGGGTEAFF	HLA-A*24:02_B2M	pp65	QYDPVAALF	vdjdb								0													0									0									0
CMV	V14,CASSQVSTGETQYF	HLA-A*24:02_B2M	pp65	QYDPVAALF	vdjdb								0													0									0									0
CMV	V20,CSARFSGQGTEAFF	HLA-A*24:02_B2M	pp65	QYDPVAALF	vdjdb								0													0									0									0
CMV	V27,CASTPRDRSNYEQYF	HLA-A*24:02_B2M	pp65	QYDPVAALF	vdjdb								0													0									0									0
CMV	V30,CAGTGIRSAGELFF	HLA-A*24:02_B2M	pp65	QYDPVAALF	vdjdb								0													0									0									0
CMV	V07,CASSPARNTEAFF	HLA-B*07_B2M	pp65	RPHERNGFTV	vdjdb						0		0		0			0						0					1				0					0			0	0	0		0		0
CMV	V07,CASSPHRNTEAFF	HLA-B*07_B2M	pp65	RPHERNGFTV	vdjdb						0		0		0			0						0					0				0					0			0	0	0		0		0
CMV	V07,CASSPSRNTEAFF	HLA-B*07_B2M	pp65	RPHERNGFTV	vdjdb						0		0		0			0						0					0				1					0			0	0	0		0		0
CMV	V07,CASSQAALAGFGYEQYF	HLA-B*07_B2M	pp65	RPHERNGFTV	vdjdb						0		0		0			0						0					0				0					0			0	0	0		0		0
CMV	V02,CASSKGAAITVGLETQYF	HLA-B*07:02_B2M	pp65	RPHERNGFTVL	vdjdb						0		0		0			0						0					0				0					0			0	0	0		0		0
CMV	V04,CASSPGRNTEAFF	HLA-B*07:02_B2M	pp65	RPHERNGFTVL	vdjdb						0		1		0			0						0					0				0					0			1	0	0		0		0
CMV	V04,CASSPHRNTEAFF	HLA-B*07:02_B2M	pp65	RPHERNGFTVL	vdjdb						0		0		1			0						0					0				0					0			0	0	0		0		0
CMV	V04,CASSPNRNTEAFF	HLA-B*07:02_B2M	pp65	RPHERNGFTVL	vdjdb						0		0		0			0						1					0				1					0			0	0	0		0		0
CMV	V04,CASSPQRNTEAFF	HLA-B*07:02_B2M	pp65	RPHERNGFTVL	vdjdb						0		0		0			0						1					0				1					0			0	0	0		0		1
CMV	V04,CASSPYRNTEAFF	HLA-B*07:02_B2M	pp65	RPHERNGFTVL	vdjdb						0		0		1			0						0					0				1					0			0	0	0		0		0
CMV	V04,CASSQGLAGGPRTDTQYF	HLA-B*07:02_B2M	pp65	RPHERNGFTVL	vdjdb						0		0		0			0						0					0				0					0			0	0	0		0		0
CMV	V05,CASSGDPEHGYNYGYTF	HLA-B*07:02_B2M	pp65	RPHERNGFTVL	vdjdb						0		0		0			0						0					0				0					0			0	0	0		0		0
CMV	V05,CASSLASDGPQETQYF	HLA-B*07:02_B2M	pp65	RPHERNGFTVL	vdjdb						0		0		0			0						0					0				0					0			0	0	0		0		0
CMV	V05,CASSPQSDQNQGTQYF	HLA-B*07:02_B2M	pp65	RPHERNGFTVL	vdjdb						0		0		0			0						0					0				0					0			0	0	0		0		0
CMV	V10,CAISEGDLNTEAFF	HLA-B*07:02_B2M	pp65	RPHERNGFTVL	vdjdb						0		0		0			1						0					0				0					0			0	0	0		0		0
CMV	V12,CASSWAPNTGELFF	HLA-B*07:02_B2M	pp65	RPHERNGFTVL	vdjdb						0		0		0			0						0					0				0					0			0	0	0		0		0
CMV	V20,CSARDLKAGSWVEQYF	HLA-B*07:02_B2M	pp65	RPHERNGFTVL	vdjdb						0		0		0			0						0					0				0					0			0	0	0		0		0
CMV	V20,CSARDPQGVTEAFF	HLA-B*07:02_B2M	pp65	RPHERNGFTVL	vdjdb						0		0		0			0						0					0				0					0			0	0	0		0		0
CMV	V20,CSARDSSGGAKNIQYF	HLA-B*07:02_B2M	pp65	RPHERNGFTVL	vdjdb						0		0		0			0						0					0				0					0			0	0	0		0		0
CMV	V20,CSASLASTSNYGYTF	HLA-B*07:02_B2M	pp65	RPHERNGFTVL	vdjdb						0		0		0			0						0					0				0					0			0	0	0		0		0
CMV	V20,CSATPARASNTEAFF	HLA-B*07:02_B2M	pp65	RPHERNGFTVL	vdjdb						0		0		0			0						0					0				0					0			0	0	0		0		0
CMV	V27,CASSEGIGYNSPLHF	HLA-B*07:02_B2M	pp65	RPHERNGFTVL	vdjdb						0		0		0			0						0					0				0					0			0	0	0		0		0
CMV	V29,CSGIDKPVTDTQYF	HLA-B*07:02_B2M	pp65	RPHERNGFTVL	vdjdb						0		0		0			0						0					0				0					0			0	0	0		0		0
CMV	V03,CASGQKGLDTEAFF	HLA-B*07:02_B2M	pp65	TPRVTGGGAM	vdjdb						0		0		0			0						0					0				0					0			0	0	0		0		0
CMV	V03,CASSLLPYNALVSGTDTQYF	HLA-B*07:02_B2M	pp65	TPRVTGGGAM	vdjdb						0		0		0			0						0					0				0					0			0	0	0		0		0
CMV	V03,CASSQKGLDTEAFF	HLA-B*07:02_B2M	pp65	TPRVTGGGAM	vdjdb						0		0		0			0						0					0				0					0			0	0	0		0		0
CMV	V04,CASSQDSLTGQANSPLHF	HLA-B*07:02_B2M	pp65	TPRVTGGGAM	vdjdb						0		0		0			0						0					0				0					0			0	0	0		0		0
CMV	V04,CASSSAEPYNSPLHF	HLA-B*07:02_B2M	pp65	TPRVTGGGAM	vdjdb						0		0		0			0						0					0				0					0			0	0	0		0		0
CMV	V06,CASSDGQARNTGELFF	HLA-B*07:02_B2M	pp65	TPRVTGGGAM	vdjdb						0		0		0			0						0					0				0					0			0	0	0		0		0
CMV	V06,CASSDQSQETQYF	HLA-B*07:02_B2M	pp65	TPRVTGGGAM	vdjdb						0		0		0			0						0					0				0					0			0	0	0		0		0
CMV	V06,CASSLHDRGSRTEAFF	HLA-B*07_B2M	pp65	TPRVTGGGAM	vdjdb						0		0		0			0						0					0				0					0			0	0	0		0		0
CMV	V06,CASSLIGVSSYNEQFF	HLA-B*07_B2M	pp65	TPRVTGGGAM	vdjdb						0		0		0			0						0					0				0					0			0	0	0		0		0
CMV	V06,CASSSHDRQGASSPLHF	HLA-B*07_B2M	pp65	TPRVTGGGAM	vdjdb						0		0		0			0						0					0				0					0			0	0	0		0		0
CMV	V06,CASSSHDTGGYNSPLHF	HLA-B*07_B2M	pp65	TPRVTGGGAM	vdjdb						0		0		0			0						0					0				0					0			0	0	0		0		0
CMV	V06,CASSYSGNTEAFF	HLA-B*07:02_B2M	pp65	TPRVTGGGAM	vdjdb						1		1		1			1						1					1				1					0			1	0	0		1		0
CMV	V06,CASSYSPLNTEAFF	HLA-B*07:02_B2M	pp65	TPRVTGGGAM	vdjdb						0		0		0			0						0					1				0					0			1	0	0		0		0
CMV	V06,CASSYSSGELFF	HLA-B*07:02_B2M	pp65	TPRVTGGGAM	vdjdb						0		0		1			0						0					0				0					0			0	0	0		0		0
CMV	V06,CASSYSTVNEQFF	HLA-B*07:02_B2M	pp65	TPRVTGGGAM	vdjdb						1		0		0			0						0					0				0					0			0	0	0		0		0
CMV	V07,CASKQEWGNTEAFF	HLA-B*07:02_B2M	pp65	TPRVTGGGAM	vdjdb						0		0		0			0						0					0				0					0			0	0	0		0		0
CMV	V07,CASSAGTGIYDEAFF	HLA-B*07:02_B2M	pp65	TPRVTGGGAM	vdjdb						0		0		0			0						0					0				0					0			0	0	0		0		0
CMV	V07,CASSARQGIDTGELFF	HLA-B*07:02_B2M	pp65	TPRVTGGGAM	vdjdb						0		0		0			0						0					0				0					0			0	0	0		0		0
CMV	V07,CASSDHSVTGISSPLHF	HLA-B*07_B2M	pp65	TPRVTGGGAM	vdjdb						0		0		0			0						0					0				0					0			0	0	0		0		0
CMV	V07,CASSFRDRGHYEQYF	HLA-B*07:02_B2M	pp65	TPRVTGGGAM	vdjdb						0		0		0			0						0					0				0					0			0	0	0		0		0
CMV	V07,CASSFRGEGHPDTQYF	HLA-B*07:02_B2M	pp65	TPRVTGGGAM	vdjdb						0		0		0			0						0					0				0					0			0	0	0		0		0
CMV	V07,CASSFRQGSNTGELFF	HLA-B*07:02_B2M	pp65	TPRVTGGGAM	vdjdb						0		0		0			0						0					0				0					0			0	0	0		0		1
CMV	V07,CASSFRQGTPTGELFF	HLA-B*07:02_B2M	pp65	TPRVTGGGAM	vdjdb						0		0		0			0						0					0				0					0			0	0	0		0		0
CMV	V07,CASSFRQGVNTGELFF	HLA-B*07:02_B2M	pp65	TPRVTGGGAM	vdjdb						0		0		0			0						0					0				0					0			0	0	0		0		0
CMV	V07,CASSFRSGINTGELFF	HLA-B*07:02_B2M	pp65	TPRVTGGGAM	vdjdb						0		0		0			0						0					0				0					0			0	0	0		0		0
CMV	V07,CASSFRTVNSYEQYF	HLA-B*07:02_B2M	pp65	TPRVTGGGAM	vdjdb						0		0		0			0						0					0				0					0			0	0	0		0		0
CMV	V07,CASSFRTVSSYEQYF	HLA-B*07:02_B2M	pp65	TPRVTGGGAM	vdjdb						0		0		0			0						0					0				0					0			0	0	0		0		0
CMV	V07,CASSHDYRGRRSPLHF	HLA-B*07_B2M	pp65	TPRVTGGGAM	vdjdb						0		0		0			0						0					0				0					0			0	0	0		0		0
CMV	V07,CASSIHSETGVGSPLHF	HLA-B*07:02_B2M	pp65	TPRVTGGGAM	vdjdb						0		0		0			0						0					0				0					0			0	0	0		0		0
CMV	V07,CASSLALGVAKNIQYF	HLA-B*07:02_B2M	pp65	TPRVTGGGAM	vdjdb						0		0		0			0						0					0				0					0			0	0	0		0		0
CMV	V07,CASSLARGFSDHTQYF	HLA-B*07:02_B2M	pp65	TPRVTGGGAM	vdjdb						0		0		0			0						0					0				0					0			0	0	0		0		0
CMV	V07,CASSLHDYTGFGTEAFF	HLA-B*07:02_B2M	pp65	TPRVTGGGAM	vdjdb						0		0		0			0						0					0				0					0			0	0	0		0		0
CMV	V07,CASSLHGQGVRSPLHF	HLA-B*07:02_B2M	pp65	TPRVTGGGAM	vdjdb						0		0		0			0						0					0				0					0			0	0	0		0		0
CMV	V07,CASSLHSRGARTEAFF	HLA-B*07:02_B2M	pp65	TPRVTGGGAM	vdjdb						0		0		0			0						0					0				0					0			0	0	0		0		0
CMV	V07,CASSLHTQGARFF	HLA-B*07:02_B2M	pp65	TPRVTGGGAM	vdjdb						0		0		0			0						0					0				0					0			0	0	0		0		0
CMV	V07,CASSLHTQGARTEAFF	HLA-B*07:02_B2M	pp65	TPRVTGGGAM	vdjdb						0		0		0			0						0					0				0					0			0	0	0		0		0
CMV	V07,CASSLIGAGGPDEQFF	HLA-B*07:02_B2M	pp65	TPRVTGGGAM	vdjdb						0		0		0			0						0					0				0					0			0	0	0		0		0
CMV	V07,CASSLIGEGTGWHQYF	HLA-B*07_B2M	pp65	TPRVTGGGAM	vdjdb						0		0		0			0						0					0				0					0			0	0	0		0		0
CMV	V07,CASSLIGQGGPDTQYF	HLA-B*07:02_B2M	pp65	TPRVTGGGAM	vdjdb						0		0		0			0						0					0				0					0			0	0	0		0		0
CMV	V07,CASSLIGQGLGDEQFF	HLA-B*07:02_B2M	pp65	TPRVTGGGAM	vdjdb						0		0		0			0						0					0				1					0			0	0	0		0		0
CMV	V07,CASSLIGVGLTDTQYF	HLA-B*07:02_B2M	pp65	TPRVTGGGAM	vdjdb						0		0		0			0						0					0				0					0			0	0	0		0		0
CMV	V07,CASSLISGRARNEQFF	HLA-B*07:02_B2M	pp65	TPRVTGGGAM	vdjdb						0		0		0			0						0					0				0					0			0	0	0		0		0
CMV	V07,CASSLKGVGQSDEQYF	HLA-B*07:02_B2M	pp65	TPRVTGGGAM	vdjdb						0		0		0			0						0					0				0					0			0	0	0		0		0
CMV	V07,CASSLKGVSSYNEQFF	HLA-B*07:02_B2M	pp65	TPRVTGGGAM	vdjdb						0		0		0			0						0					0				0					0			0	0	0		0		0
CMV	V07,CASSLLQGARTEAFF	HLA-B*07:02_B2M	pp65	TPRVTGGGAM	vdjdb						0		0		0			0						0					1				0					0			0	0	0		0		0
CMV	V07,CASSLQTGLNTEAFF	HLA-B*07:02_B2M	pp65	TPRVTGGGAM	vdjdb						0		0		0			0						0					0				0					0			0	0	0		0		0
CMV	V07,CASSLRGENRDDYEQYF	HLA-B*07:02_B2M	pp65	TPRVTGGGAM	vdjdb						0		0		0			0						0					0				0					0			0	0	0		0		0
CMV	V07,CASSLRGESLVNEQFF	HLA-B*07:02_B2M	pp65	TPRVTGGGAM	vdjdb						0		0		0			0						0					0				0					0			0	0	0		0		0
CMV	V07,CASSLRGESSYNEQFF	HLA-B*07:02_B2M	pp65	TPRVTGGGAM	vdjdb						0		0		0			0						0					0				0					0			0	0	0		0		0
CMV	V07,CASSLRGVSSYNEQFF	HLA-B*07:02_B2M	pp65	TPRVTGGGAM	vdjdb						0		0		0			0						0					0				0					0			0	0	0		0		0
CMV	V07,CASSLRQGANTGELFF	HLA-B*07:02_B2M	pp65	TPRVTGGGAM	vdjdb						0		0		0			0						1					0				0					0			0	0	0		0		0
CMV	V07,CASSLRQGIDTGELFF	HLA-B*07:02_B2M	pp65	TPRVTGGGAM	vdjdb						0		0		0			0						0					0				0					0			0	0	0		0		0
CMV	V07,CASSLRQGINTGELFF	HLA-B*07:02_B2M	pp65	TPRVTGGGAM	vdjdb						0		0		0			0						0					0				0					0			0	0	0		0		0
CMV	V07,CASSLRTVSSYEQYF	HLA-B*07:02_B2M	pp65	TPRVTGGGAM	vdjdb						0		0		0			0						0					0				0					0			0	0	0		0		0
CMV	V07,CASSLVGEGLRDEQFF	HLA-B*07:02_B2M	pp65	TPRVTGGGAM	vdjdb						0		0		0			0						0					0				0					0			0	0	0		0		0
CMV	V07,CASSLVGVGLLLNEQYF	HLA-B*07_B2M	pp65	TPRVTGGGAM	vdjdb						0		0		0			0						0					0				0					0			0	0	0		0		0
CMV	V07,CASSLVGVSKDNEQFF	HLA-B*07:02_B2M	pp65	TPRVTGGGAM	vdjdb						0		0		0			0						0					0				0					0			0	0	0		0		0
CMV	V07,CASSNRDRGDYEQYF	HLA-B*07_B2M	pp65	TPRVTGGGAM	vdjdb						0		0		0			0						0					0				0					0			0	0	0		0		0
CMV	V07,CASSNRTGVPTGELFF	HLA-B*07:02_B2M	pp65	TPRVTGGGAM	vdjdb						0		0		0			0						0					0				0					0			0	0	0		0		0
CMV	V07,CASSQHDRGFSTEAFF	HLA-B*07:02_B2M	pp65	TPRVTGGGAM	vdjdb						0		0		0			0						0					0				0					0			0	0	0		0		0
CMV	V07,CASSRRGESSYNEQFF	HLA-B*07:02_B2M	pp65	TPRVTGGGAM	vdjdb						0		0		0			0						0					0				0					0			0	0	0		0		0
CMV	V07,CASSSHDKQGARSPLHF	HLA-B*07:02_B2M	pp65	TPRVTGGGAM	vdjdb						0		0		0			0						0					0				0					0			0	0	0		0		0
CMV	V07,CASSSHDLAGVKSEQFF	HLA-B*07:02_B2M	pp65	TPRVTGGGAM	vdjdb						0		0		0			0						0					0				0					0			0	0	0		0		0
CMV	V07,CASSSHDRAGINSPLHF	HLA-B*07:02_B2M	pp65	TPRVTGGGAM	vdjdb						0		0		0			0						0					0				0					0			0	0	0		0		0
CMV	V07,CASSSHDRDGGYSPLHF	HLA-B*07:02_B2M	pp65	TPRVTGGGAM	vdjdb						0		0		0			0						0					0				0					0			0	0	0		0		0
CMV	V07,CASSSHDRQGQNSPLHF	HLA-B*07:02_B2M	pp65	TPRVTGGGAM	vdjdb						0		0		0			0						0					0				0					0			0	0	0		0		0
CMV	V07,CASSSHDYRGRRSPLHF	HLA-B*07_B2M	pp65	TPRVTGGGAM	vdjdb						0		0		0			0						0					0				0					0			0	0	0		0		0
CMV	V07,CASSSHEDRGSSSPLHF	HLA-B*07:02_B2M	pp65	TPRVTGGGAM	vdjdb						0		0		0			0						0					0				0					0			0	0	0		0		0
CMV	V07,CASSSHERQGQNSPLHF	HLA-B*07:02_B2M	pp65	TPRVTGGGAM	vdjdb						0		0		0			0						0					0				0					0			0	0	0		0		0
CMV	V07,CASSSHESQGARSPLHF	HLA-B*07:02_B2M	pp65	TPRVTGGGAM	vdjdb						0		0		0			0						0					0				0					0			0	0	0		0		0
CMV	V07,CASSSIGQGLGDEQFF	HLA-B*07:02_B2M	pp65	TPRVTGGGAM	vdjdb						0		0		0			0						0					0				0					0			0	0	0		0		0
CMV	V07,CASSSRDLGEYEQYF	HLA-B*07_B2M	pp65	TPRVTGGGAM	vdjdb						0		0		0			0						0					0				0					0			0	0	0		0		0
CMV	V07,CASSSRDRGAYEQYF	HLA-B*07:02_B2M	pp65	TPRVTGGGAM	vdjdb						0		0		0			0						0					0				0					0			0	0	0		0		0
CMV	V07,CASSSRDRGPHGQYF	HLA-B*07_B2M	pp65	TPRVTGGGAM	vdjdb						0		0		0			0						0					0				0					0			0	0	0		0		0
CMV	V07,CASSSRGTVNTEAFF	HLA-B*07:02_B2M	pp65	TPRVTGGGAM	vdjdb						0		0		0			0						0					0				0					0			0	0	0		0		0
CMV	V07,CASSSSWGYGYTF	HLA-B*07:02_B2M	pp65	TPRVTGGGAM	vdjdb						0		0		0			0						0					0				0					0			0	0	0		0		0
CMV	V07,CASSTHDRDGGGSAQHF	HLA-B*07:02_B2M	pp65	TPRVTGGGAM	vdjdb						0		0		0			0						0					0				0					0			0	0	0		0		0
CMV	V07,CASSTQDLQGARSPLHF	HLA-B*07:02_B2M	pp65	TPRVTGGGAM	vdjdb						0		0		0			0						0					0				0					0			0	0	0		0		0
CMV	V09,CASSSRQGNLIDEQFF	HLA-B*07:02_B2M	pp65	TPRVTGGGAM	vdjdb						0		0		0			0						0					0				0					0			0	0	0		0		0
CMV	V12,CASGLGSSPMFNEQFF	HLA-B*07:02_B2M	pp65	TPRVTGGGAM	vdjdb						0		0		0			0						0					0				0					0			0	0	0		0		0
CMV	V12,CASSLGTPNEQFF	HLA-B*07:02_B2M	pp65	TPRVTGGGAM	vdjdb						0		0		0			0						0					0				0					0			0	0	0		0		0
CMV	V12,CASSYVIYEQYF	HLA-B*07:02_B2M	pp65	TPRVTGGGAM	vdjdb						0		0		0			0						0					0				0					0			0	0	0		0		0
CMV	V14,CASSIGPALNTEAFF	HLA-B*07_B2M	pp65	TPRVTGGGAM	vdjdb						0		0		0			0						0					0				0					0			0	0	0		0		0
CMV	V18,CASSPGKLDSEETQYF	HLA-B*07:02_B2M	pp65	TPRVTGGGAM	vdjdb						0		0		0			0						0					0				0					0			0	0	0		0		0
CMV	V18,CASSPRDSQPYGYTF	HLA-B*07:02_B2M	pp65	TPRVTGGGAM	vdjdb						0		0		0			0						0					0				0					0			0	0	0		0		0
CMV	V19,CASSKEDREKETQYF	HLA-B*07:02_B2M	pp65	TPRVTGGGAM	vdjdb						0		0		0			0						0					0				0					0			0	0	0		0		0
CMV	V19,CATAEGAGELFF	HLA-B*07:02_B2M	pp65	TPRVTGGGAM	vdjdb						0		0		0			0						0					0				0					0			0	0	0		0		0
CMV	V24,CATSDDRDTGELFF	HLA-B*07:02_B2M	pp65	TPRVTGGGAM	vdjdb						0		1		0			0						1					0				0					0			0	0	0		0		0
CMV	V27,CASKLGPAAYEQYF	HLA-B*07:02_B2M	pp65	TPRVTGGGAM	vdjdb						0		0		0			0						0					0				0					0			0	0	0		0		0
CMV	V27,CASNTGGANTDTQYF	HLA-B*07:02_B2M	pp65	TPRVTGGGAM	vdjdb						0		0		0			0						0					0				0					0			0	0	0		0		0
CMV	V27,CASRLGAAGSQPQHF	HLA-B*07:02_B2M	pp65	TPRVTGGGAM	vdjdb						0		0		0			0						0					0				0					0			0	0	0		0		0
CMV	V27,CASRLGLAGGINEQFF	HLA-B*07:02_B2M	pp65	TPRVTGGGAM	vdjdb						0		0		0			0						0					0				0					0			0	0	0		0		0
CMV	V27,CASRLGPGQPYEQYF	HLA-B*07:02_B2M	pp65	TPRVTGGGAM	vdjdb						0		0		0			0						0					0				0					0			0	0	0		0		0
CMV	V27,CASRPNLGGTTEAFF	HLA-B*07:02_B2M	pp65	TPRVTGGGAM	vdjdb						0		0		0			0						0					0				0					0			0	0	0		0		0
CMV	V27,CASRQGAGGNQPQHF	HLA-B*07:02_B2M	pp65	TPRVTGGGAM	vdjdb						0		0		0			0						0					0				0					0			0	0	0		0		0
CMV	V27,CASRTGAANIYEQYF	HLA-B*07:02_B2M	pp65	TPRVTGGGAM	vdjdb						0		0		0			0						0					0				0					0			0	0	0		0		0
CMV	V27,CASRVGAGNTEAFF	HLA-B*07:02_B2M	pp65	TPRVTGGGAM	vdjdb						0		0		0			0						0					0				0					0			0	0	0		0		0
CMV	V27,CASRVGGAGNSPLHF	HLA-B*07:02_B2M	pp65	TPRVTGGGAM	vdjdb						0		0		0			0						0					0				0					0			0	0	0		0		0
CMV	V27,CASRVGTGNLYEQYF	HLA-B*07:02_B2M	pp65	TPRVTGGGAM	vdjdb						0		0		0			0						0					0				0					0			0	0	0		0		0
CMV	V27,CASSLGAAGRELFF	HLA-B*07:02_B2M	pp65	TPRVTGGGAM	vdjdb						0		0		0			0						0					0				0					0			0	0	0		0		0
CMV	V27,CASSLGAGNYGYTF	HLA-B*07:02_B2M	pp65	TPRVTGGGAM	vdjdb						0		0		0			0						0					0				0					0			0	0	0		0		0
CMV	V27,CASSLGGSPNYGYTF	HLA-B*07:02_B2M	pp65	TPRVTGGGAM	vdjdb						0		0		0			0						0					0				0					0			0	0	0		0		0
CMV	V27,CASSLGPASYEQYF	HLA-B*07:02_B2M	pp65	TPRVTGGGAM	vdjdb						0		0		0			0						0					0				0					0			0	0	0		0		0
CMV	V27,CASSLGPGNYEQYF	HLA-B*07:02_B2M	pp65	TPRVTGGGAM	vdjdb						0		0		0			0						0					0				0					0			0	0	0		0		0
CMV	V27,CASSLGPNNYYGYTF	HLA-B*07:02_B2M	pp65	TPRVTGGGAM	vdjdb						0		0		0			0						0					0				0					0			0	0	0		0		0
CMV	V27,CASSLGSANTDTQYF	HLA-B*07:02_B2M	pp65	TPRVTGGGAM	vdjdb						0		0		0			0						0					0				0					0			0	0	0		0		0
CMV	V27,CASSLGSSGNEQFF	HLA-B*07:02_B2M	pp65	TPRVTGGGAM	vdjdb						0		0		0			0						0					0				0					0			0	0	0		0		0
CMV	V27,CASSLGSSGTRQYF	HLA-B*07:02_B2M	pp65	TPRVTGGGAM	vdjdb						0		0		0			0						0					0				0					0			0	0	0		0		0
CMV	V27,CASSLGSSPREQFF	HLA-B*07:02_B2M	pp65	TPRVTGGGAM	vdjdb						0		0		0			0						0					0				0					0			0	0	0		0		0
CMV	V27,CASSLGSTPYEQYF	HLA-B*07:02_B2M	pp65	TPRVTGGGAM	vdjdb						0		0		0			0						0					0				0					0			0	0	0		0		0
CMV	V27,CASSLLGLQGSYNEQFF	HLA-B*07:02_B2M	pp65	TPRVTGGGAM	vdjdb						0		0		0			0						0					0				0					0			0	0	0		0		0
CMV	V27,CASSLSASTARYGYTF	HLA-B*07:02_B2M	pp65	TPRVTGGGAM	vdjdb						0		0		0			0						0					0				0					0			0	0	0		0		0
CMV	V27,CASSLSHSTGNYGYTF	HLA-B*07:02_B2M	pp65	TPRVTGGGAM	vdjdb						0		0		0			0						0					0				0					0			0	0	0		0		0
CMV	V27,CASSLSPPTYEQYF	HLA-B*07:02_B2M	pp65	TPRVTGGGAM	vdjdb						0		0		0			0						0					0				0					0			0	0	0		0		0
CMV	V27,CASSLSPSTGNYGYTF	HLA-B*07:02_B2M	pp65	TPRVTGGGAM	vdjdb						0		0		1			0						0					0				1					0			0	1	0		0		0
CMV	V27,CASSLSPSTGRVEQYF	HLA-B*07:02_B2M	pp65	TPRVTGGGAM	vdjdb						0		0		0			0						0					0				0					0			0	0	0		0		0
CMV	V27,CASSLSTSSRNYGYTF	HLA-B*07:02_B2M	pp65	TPRVTGGGAM	vdjdb						0		0		0			0						0					0				0					0			0	0	0		0		0
CMV	V27,CASSLSWGGFYNEQFF	HLA-B*07:02_B2M	pp65	TPRVTGGGAM	vdjdb						0		0		0			0						0					0				0					0			0	0	0		0		0
CMV	V27,CASSLSYSTLSYEQYF	HLA-B*07:02_B2M	pp65	TPRVTGGGAM	vdjdb						0		0		0			0						0					0				0					0			0	0	0		0		0
CMV	V27,CASTLGSAGPQFNEQFF	HLA-B*07:02_B2M	pp65	TPRVTGGGAM	vdjdb						0		0		0			0						0					0				0					0			0	0	0		0		0
CMV	V28,CASRRQRTDTEAFF	HLA-B*07:02_B2M	pp65	TPRVTGGGAM	vdjdb						0		0		0			0						0					0				0					0			0	0	0		0		0
CMV	V28,CASSLQTGQETQYF	HLA-B*07:02_B2M	pp65	TPRVTGGGAM	vdjdb						0		0		0			0						0					0				0					0			0	0	0		0		0
CMV	V28,CASSQRLAGAHEQYF	HLA-B*07:02_B2M	pp65	TPRVTGGGAM	vdjdb						0		0		0			0						0					0				0					0			0	0	0		0		0
CMV	V29,CSGGALGQDFGGYTF	HLA-B*07:02_B2M	pp65	TPRVTGGGAM	vdjdb						0		0		0			0						0					0				0					0			0	0	0		0		0
CMV	V29,CSGRSKGAVNEKLFF	HLA-B*07:02_B2M	pp65	TPRVTGGGAM	vdjdb						0		0		0			0						0					0				0					0			0	0	0		0		0
CMV	V29,CSVEERVRGGEQYF	HLA-B*07:02_B2M	pp65	TPRVTGGGAM	vdjdb						0		0		0			0						0					0				0					0			0	0	0		0		0
CMV	V29,CSVEERVWGGEQYF	HLA-B*07:02_B2M	pp65	TPRVTGGGAM	vdjdb						0		0		0			0						0					0				0					0			0	0	0		0		0
CMV	V29,CSVIGGFGTGELFF	HLA-B*07:02_B2M	pp65	TPRVTGGGAM	vdjdb						0		0		0			0						0					0				0					0			0	0	0		0		0
CMV	V04,CASSQVLRVLSYNEQFF	HLA-A*01:01_B2M	pp65	YSEHPTFTSQY	vdjdb					0				0				0																0				0					0				0
CMV	V04,CASSQWERDPQYF	HLA-A*01:01_B2M	pp65	YSEHPTFTSQY	vdjdb					0				0				0																0				0					0				0
CMV	V05,CASSLGVDFNYGYTF	HLA-A*01:01_B2M	pp65	YSEHPTFTSQY	vdjdb					0				0				0																0				0					0				0
CMV	V06,CASSLLRDSPTDTQYF	HLA-A*01:01_B2M	pp65	YSEHPTFTSQY	vdjdb					0				0				0																0				0					0				0
CMV	V06,CASSYSPPIPGQGIDEQYF	HLA-A*01:01_B2M	pp65	YSEHPTFTSQY	vdjdb					0				0				0																0				0					0				0
CMV	V07,CASSPGLGAEAFF	HLA-A*01:01_B2M	pp65	YSEHPTFTSQY	vdjdb					0				0				0																0				0					0				0
CMV	V07,CASSSQRESSDTQYF	HLA-A*01:01_B2M	pp65	YSEHPTFTSQY	vdjdb					0				0				0																0				0					0				0
CMV	V09,CASSVVGDEQYF	HLA-A*01:01_B2M	pp65	YSEHPTFTSQY	vdjdb					0				0				0																0				0					0				0
CMV	V10,CAISESGSPEQYF	HLA-A*01:01_B2M	pp65	YSEHPTFTSQY	vdjdb					0				0				0																0				0					0				0
CMV	V15,CATAQNRLQETQYF	HLA-A*01:01_B2M	pp65	YSEHPTFTSQY	vdjdb					0				0				0																0				0					0				0
CMV	V15,CATSRPLDSTDTQYF	HLA-A*01:01_B2M	pp65	YSEHPTFTSQY	vdjdb					0				0				0																0				0					0				0
CMV	V15,CATSRPTSGSDEQFF	HLA-A*01:01_B2M	pp65	YSEHPTFTSQY	vdjdb					0				0				0																0				0					0				0
CMV	V15,CATSSPGLASDEQFF	HLA-A*01:01_B2M	pp65	YSEHPTFTSQY	vdjdb					0				0				0																0				0					0				0
CMV	V15,CATSSPMGSTDTQYF	HLA-A*01:01_B2M	pp65	YSEHPTFTSQY	vdjdb					0				0				0																0				0					0				0
CMV	V15,CATSSRDTSSDEQFF	HLA-A*01:01_B2M	pp65	YSEHPTFTSQY	vdjdb					0				0				0																0				0					0				0
CMV	V18,CASTRADTGELFF	HLA-A*01:01_B2M	pp65	YSEHPTFTSQY	vdjdb					0				0				0																0				0					0				0
CMV	V29,CSVEGLAGTGELFF	HLA-A*01:01_B2M	pp65	YSEHPTFTSQY	vdjdb					0				0				0																0				0					0				0
CMV	V29,CSVTGTSYEQYF	HLA-A*01:01_B2M	pp65	YSEHPTFTSQY	vdjdb					0				0				0																0				0					0				0
CMV	V29,CSVWGETQYF	HLA-A*01:01_B2M	pp65	YSEHPTFTSQY	vdjdb					0				0				0																0				0					0				0
CMV	V06,CASSGGLEAFF	HLA-C*07:02_B2M	UL29/28	FRCPRRFCF	vdjdb
CMV	V06,CASSLGLEAFF	HLA-C*07:02_B2M	UL29/28	FRCPRRFCF	vdjdb
CMV	V15,CATSAEGGETQYF	HLA-C*07:02_B2M	UL29/28	FRCPRRFCF	vdjdb
CMV	V15,CATSGTAGETQYF	HLA-C*07:02_B2M	UL29/28	FRCPRRFCF	vdjdb
CMV	V15,CATSRDAGETQYF	HLA-C*07:02_B2M	UL29/28	FRCPRRFCF	vdjdb
CMV	V15,CATSRDGGETQYF	HLA-C*07:02_B2M	UL29/28	FRCPRRFCF	vdjdb
CMV	V15,CATSREGGETQYF	HLA-C*07:02_B2M	UL29/28	FRCPRRFCF	vdjdb
CMV	V15,CATSRTGGETQYF	HLA-C*07:02_B2M	UL29/28	FRCPRRFCF	vdjdb
CMV	V15,CATSRVAGETQYF	HLA-C*07:02_B2M	UL29/28	FRCPRRFCF	vdjdb
CMV	V15,CATSVTGGETQYF	HLA-C*07:02_B2M	UL29/28	FRCPRRFCF	vdjdb
EBV	V02,CAGGTGETSPGELFF	HLA-A*02:01_B2M	BMLF1	GLCTLVAML	vdjdb	lytic	290	0	0	0	0	0	0	0	0	0	0	0	0	0	0	0	0	0	0	0	0	0	0	0	0	0	0	0	0	0	0	0	0	0	0	0	0	0	0	0	0	0	0
EBV	V02,CASSAGRVSPGELFF	HLA-A*02:01_B2M	BMLF1	GLCTLVAML	vdjdb	lytic	310	0	0	0	0	0	0	0	0	0	0	0	0	0	0	0	0	0	0	0	0	0	0	0	0	0	0	0	0	0	0	0	0	0	0	0	0	0	0	0	0	0	0
EBV	V02,CASSDGAILPGELFF	HLA-A*02_B2M	BMLF1	GLCTLVAML	vdjdb	lytic	281	0	0	0	0	0	0	0	0	0	0	0	0	0	0	0	0	0	0	0	0	0	0	0	0	0	0	0	0	0	0	0	0	0	0	0	0	0	0	0	0	0	0
EBV	V02,CASSDGKIAPSEQYF	HLA-A*02:01_B2M	BMLF1	GLCTLVAML	vdjdb	lytic	287	0	0	0	0	0	0	0	0	0	0	0	0	0	0	0	0	0	0	0	0	0	0	0	0	0	0	0	0	0	0	0	0	0	0	0	0	0	0	0	0	0	0
EBV	V02,CASSEGNVAPGELFF	HLA-A*02_B2M	BMLF1	GLCTLVAML	vdjdb	lytic	279	0	0	0	0	0	0	0	0	0	0	0	0	0	0	0	0	0	0	0	0	0	0	0	0	0	0	0	0	0	0	0	0	0	0	0	0	0	0	0	0	0	0
EBV	V02,CASSEGQVSPGELFF	HLA-A*02:01_B2M	BMLF1	GLCTLVAML	vdjdb	lytic	157	0	0	0	0	0	0	0	0	0	0	0	0	0	0	0	0	0	0	0	0	0	0	0	0	0	0	0	0	0	0	0	0	0	0	0	0	0	0	0	0	0	0
EBV	V02,CASSEGRISPGELFF	HLA-A*02_B2M	BMLF1	GLCTLVAML	vdjdb	lytic	80	0	0	0	0	0	0	0	0	0	0	0	0	0	0	0	0	0	0	0	0	0	0	0	0	0	0	0	0	0	0	0	0	0	0	0	0	0	0	0	0	0	0
EBV	V02,CASSEGRVAPGEQYF	HLA-A*02_B2M	BMLF1	GLCTLVAML	vdjdb	lytic	210	0	0	0	0	0	0	0	0	0	0	0	0	0	0	0	0	0	0	0	0	0	0	0	0	0	0	0	0	0	0	0	0	0	0	0	0	0	0	0	0	0	0
EBV	V02,CASSEGRVLPGELFF	HLA-A*02:01_B2M	BMLF1	GLCTLVAML	vdjdb	lytic	70	0	0	0	0	0	0	0	0	0	0	0	0	0	0	0	0	0	0	0	0	0	0	0	0	0	0	0	0	0	0	0	0	0	0	0	0	0	0	0	0	0	0
EBV	V02,CASSEGRVLSGELFF	HLA-A*02:01_B2M	BMLF1	GLCTLVAML	vdjdb	lytic	315	0	0	0	0	0	0	0	0	0	0	0	0	0	0	0	0	0	0	0	0	0	0	0	0	0	0	0	0	0	0	0	0	0	0	0	0	0	0	0	0	0	0
EBV	V02,CASSEGRVSPGELFF	HLA-A*02_B2M	BMLF1	GLCTLVAML	vdjdb	lytic	196	0	0	0	0	0	0	0	0	0	0	0	0	0	0	0	0	0	0	0	0	0	0	0	0	0	0	0	0	0	0	0	0	0	0	0	0	0	0	0	0	0	0
EBV	V02,CASSGGAVAPSEQFF	HLA-A*02:01_B2M	BMLF1	GLCTLVAML	vdjdb	lytic	286	0	0	0	0	0	0	0	0	0	0	0	0	0	0	0	0	0	0	0	0	0	0	0	0	0	0	0	0	0	0	0	0	0	0	0	0	0	0	0	0	0	0
EBV	V02,CASSKGSVAPGELFF	HLA-A*02:01_B2M	BMLF1	GLCTLVAML	vdjdb	lytic	329	0	0	0	0	0	0	0	0	0	0	0	0	0	0	0	0	0	0	0	0	0	0	0	0	0	0	0	0	0	0	0	0	0	0	0	0	0	0	0	0	0	0
EBV	V02,CASSPGLTYPGELFF	HLA-A*02:01_B2M	BMLF1	GLCTLVAML	vdjdb	lytic	328	0	0	0	0	0	0	0	0	0	0	0	0	0	0	0	0	0	0	0	0	0	0	0	0	0	0	0	0	0	0	0	0	0	0	0	0	0	0	0	0	0	0
EBV	V02,CASSPGQVLPGEQYF	HLA-A*02_B2M	BMLF1	GLCTLVAML	vdjdb	lytic	155	0	0	0	0	0	0	0	0	0	0	0	0	0	0	0	0	0	0	0	0	0	0	0	0	0	0	0	0	0	0	0	0	0	0	0	0	0	0	0	0	0	0
EBV	V02,CASSSGLVAPGELFF	HLA-A*02_B2M	BMLF1	GLCTLVAML	vdjdb	lytic	49	0	0	0	0	0	0	0	0	0	0	0	0	0	0	0	0	0	0	0	0	0	0	0	0	0	0	0	0	0	0	0	0	0	0	0	0	0	0	0	0	0	0
EBV	V02,CASSTGQVSPGELFF	HLA-A*02_B2M	BMLF1	GLCTLVAML	vdjdb	lytic	221	0	0	0	0	0	0	0	0	0	0	0	0	0	0	0	0	0	0	0	0	0	0	0	0	0	0	0	0	0	0	0	0	0	0	0	0	0	0	0	0	0	0
EBV	V02,CASSTGRVAPGELFF	HLA-A*02:01_B2M	BMLF1	GLCTLVAML	vdjdb	lytic	119	0	0	0	0	0	0	0	0	0	0	0	0	0	0	0	0	0	0	0	0	0	0	0	0	0	0	0	0	0	0	0	0	0	0	0	0	0	0	0	0	0	0
EBV	V02,CASTPGSKLPDTQYF	HLA-A*02:01_B2M	BMLF1	GLCTLVAML	vdjdb	lytic	292	0	0	0	0	0	0	0	0	0	0	0	0	0	0	0	0	0	0	0	0	0	0	0	0	0	0	0	0	0	0	0	0	0	0	0	0	0	0	0	0	0	0
EBV	V02,CASTSGQLAPGELFF	HLA-A*02_B2M	BMLF1	GLCTLVAML	vdjdb	lytic	282	0	0	0	0	0	0	0	0	0	0	0	0	0	0	0	0	0	0	0	0	0	0	0	0	0	0	0	0	0	0	0	0	0	0	0	0	0	0	0	0	0	0
EBV	V02,CASTSGQTFPGELFF	HLA-A*02_B2M	BMLF1	GLCTLVAML	vdjdb	lytic	285	0	0	0	0	0	0	0	0	0	0	0	0	0	0	0	0	0	0	0	0	0	0	0	0	0	0	0	0	0	0	0	0	0	0	0	0	0	0	0	0	0	0
EBV	V04,CASNPGTSNEQFF	HLA-A*02:01_B2M	BMLF1	GLCTLVAML	vdjdb	lytic	333	0	0	0	0	0	0	0	0	0	0	0	0	0	0	0	0	0	0	0	0	0	0	0	0	0	0	0	0	0	0	0	0	0	0	0	0	0	0	0	0	0	0
EBV	V04,CASSHVGGYEQYF	HLA-A*02:01_B2M	BMLF1	GLCTLVAML	vdjdb	lytic	36	0	0	0	0	0	0	0	0	0	0	0	0	0	0	0	0	0	0	0	0	0	0	0	0	0	0	0	0	0	0	0	0	0	0	0	0	0	0	0	0	0	0
EBV	V04,CASSQAGLAAYNEQFF	HLA-A*02:01_B2M	BMLF1	GLCTLVAML	vdjdb	lytic	12	0	0	0	0	0	0	0	0	0	1	0	0	0	0	0	0	0	0	0	0	0	0	0	0	0	0	1	0	0	0	0	0	0	0	0	0	0	0	0	0	0	0
EBV	V04,CASSQDFRGGYEQYF	HLA-A*02:01_B2M	BMLF1	GLCTLVAML	vdjdb	lytic	54	0	0	0	0	0	0	0	0	0	0	0	0	0	0	0	0	0	0	0	0	0	0	0	0	0	0	0	0	0	0	0	0	0	0	0	0	0	0	0	0	0	0
EBV	V04,CASSQDGAGGLGEQFF	HLA-A*02:01_B2M	BMLF1	GLCTLVAML	vdjdb	lytic	82	0	0	0	0	0	0	0	0	0	0	0	0	0	0	0	0	0	0	0	0	0	0	0	0	0	0	0	0	1	0	0	0	1	0	0	0	0	0	0	0	0	1
EBV	V04,CASSQNQDMGTEAFF	HLA-A*02:01_B2M	BMLF1	GLCTLVAML	vdjdb	lytic	306	0	0	0	0	0	0	0	0	0	0	0	0	0	0	0	0	0	0	0	0	0	0	0	0	0	0	0	0	0	0	0	0	0	0	0	0	0	0	0	0	0	0
EBV	V05,CASSFSRDSDEQFF	HLA-A*02:01_B2M	BMLF1	GLCTLVAML	vdjdb	lytic	309	0	0	0	0	0	0	0	0	0	0	0	0	0	0	0	0	0	0	0	0	0	0	0	0	0	0	0	0	0	0	0	0	0	0	0	0	0	0	0	0	0	0
EBV	V05,CASSFSTDTQYF	HLA-A*02:01_B2M	BMLF1	GLCTLVAML	vdjdb	lytic	208	0	1	1	1	1	1	0	1	0	0	1	1	0	1	0	1	1	1	0	0	0	1	0	1	1	1	0	1	0	0	1	0	0	0	0	1	1	1	1	0	0	1
EBV	V05,CASSLVDGDIQYF	HLA-A*02_B2M	BMLF1	GLCTLVAML	vdjdb	lytic	304	0	0	0	0	0	0	0	0	0	0	0	0	0	0	0	0	0	0	0	0	0	0	0	0	0	0	0	0	0	0	0	0	0	0	0	0	0	0	0	0	0	0
EBV	V05,CASSPGTGGNSPLHF	HLA-A*02_B2M	BMLF1	GLCTLVAML	vdjdb	lytic	191	0	0	1	0	0	1	1	0	0	0	0	1	0	1	0	0	1	0	0	0	0	0	0	0	0	0	0	0	0	0	0	0	0	0	0	0	0	0	0	0	0	0
EBV	V06,CASSELGRFIIQPQHF	HLA-A*02:01_B2M	BMLF1	GLCTLVAML	vdjdb	lytic	313	0	0	0	0	0	0	0	0	0	0	0	0	0	0	0	0	0	0	0	0	0	0	0	0	0	0	0	0	0	0	0	0	0	0	0	0	0	0	0	0	0	0
EBV	V06,CASSKWTGGNQWFF	HLA-A*02:01_B2M	BMLF1	GLCTLVAML	vdjdb	lytic	314	0	0	0	0	0	0	0	0	0	0	0	0	0	0	0	0	0	0	0	0	0	0	0	0	0	0	0	0	0	0	0	0	0	0	0	0	0	0	0	0	0	0
EBV	V06,CASSLGNTEAFF	HLA-A*02:01_B2M	BMLF1	GLCTLVAML	vdjdb	lytic	9	0	0	1	1	0	0	0	0	0	0	0	1	0	0	0	0	0	0	0	0	0	1	0	0	0	0	0	0	0	0	0	0	1	0	0	0	0	0	0	0	1	0
EBV	V06,CASSQGSELMTGNTIYF	HLA-A*02:01_B2M	BMLF1	GLCTLVAML	vdjdb	lytic	334	0	0	0	0	0	0	0	0	0	0	0	0	0	0	0	0	0	0	0	0	0	0	0	0	0	0	0	0	0	0	0	0	0	0	0	0	0	0	0	0	0	0
EBV	V06,CASSYWVGRRDTQYF	HLA-A*02:01_B2M	BMLF1	GLCTLVAML	vdjdb	lytic	338	0	0	0	0	0	0	0	0	0	0	0	0	0	0	0	0	0	0	0	0	0	0	0	0	0	0	0	0	0	0	0	0	0	0	0	0	0	0	0	0	0	0
EBV	V07,CASIPEGGRETQYF	HLA-A*02:01_B2M	BMLF1	GLCTLVAML	vdjdb	lytic	66	0	0	0	0	0	0	0	0	0	0	0	0	0	0	0	0	0	0	0	0	0	0	0	0	0	0	0	0	0	0	0	0	0	0	0	0	0	0	0	0	0	0
EBV	V07,CASSLAAGLNLKNIQYF	HLA-A*02:01_B2M	BMLF1	GLCTLVAML	vdjdb	lytic	326	0	0	0	0	0	0	0	0	0	0	0	0	0	0	0	0	0	0	0	0	0	0	0	0	0	0	0	0	0	0	0	0	0	0	0	0	0	0	0	0	0	0
EBV	V07,CASSLGLENEQFF	HLA-A*02:01_B2M	BMLF1	GLCTLVAML	vdjdb	lytic	130	0	0	0	0	0	0	0	0	0	0	0	0	0	0	0	0	0	0	0	0	0	0	0	0	0	0	0	0	0	0	0	0	0	0	0	0	0	0	0	0	0	0
EBV	V07,CASSLLGSNQPQHF	HLA-A*02:01_B2M	BMLF1	GLCTLVAML	vdjdb	lytic	33	0	0	1	0	1	0	1	0	0	1	0	0	1	1	0	1	0	1	0	0	0	0	0	0	0	0	0	0	0	0	0	0	0	0	0	0	0	0	0	0	1	0
EBV	V07,CASSLLSGTSLRVTGELFF	HLA-A*02:01_B2M	BMLF1	GLCTLVAML	vdjdb	lytic	295	0	0	0	0	0	0	0	0	0	0	0	0	0	0	0	0	0	0	0	0	0	0	0	0	0	0	0	0	0	0	0	0	0	0	0	0	0	0	0	0	0	0
EBV	V07,CASSLQGFLLSYEQYF	HLA-A*02_B2M	BMLF1	GLCTLVAML	vdjdb	lytic	303	0	0	0	0	0	0	0	0	0	0	0	0	0	0	0	0	0	0	0	0	0	0	0	0	0	0	0	0	0	0	0	0	0	0	0	0	0	0	0	0	0	0
EBV	V07,CASSLTDPYEQYF	HLA-A*02:01_B2M	BMLF1	GLCTLVAML	vdjdb	lytic	37	0	0	0	0	0	0	0	0	0	0	0	0	0	0	0	0	0	0	0	0	0	0	0	0	0	0	0	0	0	0	0	0	0	0	0	0	0	0	0	0	0	0
EBV	V07,CASSPEQGYQETQYF	HLA-A*02:01_B2M	BMLF1	GLCTLVAML	vdjdb	lytic	234	0	0	0	0	0	0	1	0	0	0	0	0	0	0	0	0	0	0	0	0	0	0	0	0	0	0	0	0	0	0	0	0	0	0	0	0	0	0	0	0	0	0
EBV	V07,CASSSQGQGHVNTEAFF	HLA-A*02_B2M	BMLF1	GLCTLVAML	vdjdb	lytic	341	0	0	0	0	0	0	0	0	0	0	0	0	0	0	0	0	0	0	0	0	0	0	0	0	0	0	0	0	0	0	0	0	0	0	0	0	0	0	0	0	0	0
EBV	V07,CASTFKESIVNTEAFF	HLA-A*02_B2M	BMLF1	GLCTLVAML	vdjdb	lytic	339	0	0	0	0	0	0	0	0	0	0	0	0	0	0	0	0	0	0	0	0	0	0	0	0	0	0	0	0	0	0	0	0	0	0	0	0	0	0	0	0	0	0
EBV	V07,CASTREGLNTGELFF	HLA-A*02:01_B2M	BMLF1	GLCTLVAML	vdjdb	lytic	293	0	0	0	0	0	0	0	0	0	0	0	0	0	0	0	0	0	0	0	0	0	0	0	0	0	0	0	0	0	0	0	0	0	0	0	0	0	0	0	0	0	0
EBV	V09,CASSPGTLSAGELFF	HLA-A*02:01_B2M	BMLF1	GLCTLVAML	vdjdb	lytic	311	0	0	0	0	0	0	0	0	0	0	0	0	0	0	0	0	0	0	0	0	0	0	0	0	0	0	0	0	0	0	0	0	0	0	0	0	0	0	0	0	0	0
EBV	V09,CASSSGQLTNTEAFF	HLA-A*02:01_B2M	BMLF1	GLCTLVAML	vdjdb	lytic	175	0	0	0	0	0	0	0	0	0	0	0	0	0	0	0	0	0	0	0	0	0	0	0	0	0	0	0	0	0	0	0	0	0	0	0	0	0	0	0	0	0	0
EBV	V09,CASSVAELAGGTDTQYF	HLA-A*02:01_B2M	BMLF1	GLCTLVAML	vdjdb	lytic	144	0	0	0	0	0	0	0	0	0	0	0	0	0	0	0	0	0	0	0	0	0	0	0	0	0	0	0	0	0	0	0	0	0	0	0	0	0	0	0	0	0	0
EBV	V09,CASSVAGGDEQFF	HLA-A*02:01_B2M	BMLF1	GLCTLVAML	vdjdb	lytic	113	0	0	0	0	0	0	0	1	0	0	0	0	0	0	0	0	0	0	0	0	0	0	0	0	0	0	0	0	0	0	0	0	0	0	0	1	0	0	0	0	0	0
EBV	V09,CASSVAGGDEQYF	HLA-A*02:01_B2M	BMLF1	GLCTLVAML	vdjdb	lytic	178	0	0	0	0	1	0	0	0	0	0	0	0	0	0	0	0	0	0	0	0	0	0	1	0	0	0	0	0	0	0	0	0	0	0	0	0	0	0	0	0	0	0
EBV	V09,CASSVGELAGGIDTQYF	HLA-A*02:01_B2M	BMLF1	GLCTLVAML	vdjdb	lytic	97	0	0	0	0	0	0	0	1	0	0	0	0	0	0	0	0	0	0	0	0	0	0	0	0	0	0	0	0	0	0	0	0	0	0	0	0	0	0	0	0	0	0
EBV	V09,CASSVGGEAYEQYF	HLA-A*02:01_B2M	BMLF1	GLCTLVAML	vdjdb	lytic	99	0	0	0	0	0	0	0	0	0	0	0	0	0	0	1	0	0	0	0	0	0	1	0	0	0	0	0	0	1	0	0	0	0	0	0	0	0	1	0	0	0	0
EBV	V09,CASTAGQTTNFNEQFF	HLA-A*02:01_B2M	BMLF1	GLCTLVAML	vdjdb	lytic	312	0	0	0	0	0	0	0	0	0	0	0	0	0	0	0	0	0	0	0	0	0	0	0	0	0	0	0	0	0	0	0	0	0	0	0	0	0	0	0	0	0	0
EBV	V10,CAISGEFGSGANVLTF	HLA-A*02:01_B2M	BMLF1	GLCTLVAML	vdjdb	lytic	327	0	0	0	0	0	0	0	0	0	0	0	0	0	0	0	0	0	0	0	0	0	0	0	0	0	0	0	0	0	0	0	0	0	0	0	0	0	0	0	0	0	0
EBV	V10,CASGGGGFQETQYF	HLA-A*02:01_B2M	BMLF1	GLCTLVAML	vdjdb	lytic	325	0	0	0	0	0	0	0	0	0	0	0	0	0	0	0	0	0	0	0	0	0	0	0	0	0	0	0	0	0	0	0	0	0	0	0	0	0	0	0	0	0	0
EBV	V11,CASSFSSGTTDTQYF	HLA-A*02:01_B2M	BMLF1	GLCTLVAML	vdjdb	lytic	146	0	0	0	0	0	0	0	0	0	0	0	0	0	0	0	0	0	0	0	0	0	0	0	0	0	0	0	0	0	0	0	0	0	0	1	0	0	0	0	0	0	0
EBV	V11,CASSLASGNSYEQYF	HLA-A*02_B2M	BMLF1	GLCTLVAML	vdjdb	lytic	148	0	0	0	0	0	0	0	0	0	0	0	0	0	0	0	0	0	0	0	0	0	0	0	0	0	0	0	0	0	0	0	0	0	0	0	0	0	0	0	0	0	0
EBV	V11,CASSYSSGKTDTQYF	HLA-A*02:01_B2M	BMLF1	GLCTLVAML	vdjdb	lytic	3	0	0	0	0	0	0	0	0	0	0	0	0	0	0	0	0	0	0	0	0	0	0	0	0	0	0	0	0	0	0	0	0	0	0	0	0	0	0	0	0	0	0
EBV	V12,CASSFGQQETQYF	HLA-A*02:01_B2M	BMLF1	GLCTLVAML	vdjdb	lytic	89	0	0	0	0	0	0	0	1	0	0	1	0	0	0	0	0	0	0	0	0	0	0	0	0	0	0	0	0	1	0	0	0	0	0	0	1	0	0	0	0	0	0
EBV	V12,CASSLKQSGHYQETQYF	HLA-A*02_B2M	BMLF1	GLCTLVAML	vdjdb	lytic	342	0	0	0	0	0	0	0	0	0	0	0	0	0	0	0	0	0	0	0	0	0	0	0	0	0	0	0	0	0	0	0	0	0	0	0	0	0	0	0	0	0	0
EBV	V14,CASSQSPGGEQYF	HLA-A*02:01_B2M	BMLF1	GLCTLVAML	vdjdb	lytic	67	0	0	0	0	0	0	0	1	0	1	0	0	0	0	0	0	0	0	0	0	0	0	0	0	0	0	0	0	0	0	0	0	0	0	0	0	0	0	0	0	0	0
EBV	V14,CASSQSPGGFQYF	HLA-A*02_B2M	BMLF1	GLCTLVAML	vdjdb	lytic	194	0	0	0	0	0	0	0	0	0	0	0	0	0	0	0	0	0	0	0	0	0	0	0	0	0	0	0	0	0	0	0	0	0	0	0	0	0	0	0	0	0	0
EBV	V14,CASSQSPGGIAFF	HLA-A*02:01_B2M	BMLF1	GLCTLVAML	vdjdb	lytic	193	0	0	0	0	0	0	0	0	0	0	0	0	0	0	0	0	0	0	0	0	0	0	0	0	0	0	0	0	0	0	0	0	0	0	0	0	0	0	0	0	0	0
EBV	V14,CASSQSPGGIQYF	HLA-A*02_B2M	BMLF1	GLCTLVAML	vdjdb	lytic	165	0	0	0	0	1	1	0	0	1	1	0	0	1	0	0	0	0	1	1	0	0	0	0	0	0	0	0	0	1	0	0	0	0	0	1	0	0	1	0	0	0	0
EBV	V14,CASSQSPGGQQFF	HLA-A*02:01_B2M	BMLF1	GLCTLVAML	vdjdb	lytic	212	0	0	0	0	0	0	0	0	0	0	0	0	0	0	0	0	0	0	0	0	0	0	0	0	0	0	0	0	0	0	0	0	0	0	0	0	0	0	0	0	0	0
EBV	V14,CASSQSPGGTQYF	HLA-A*02_B2M	BMLF1	GLCTLVAML	vdjdb	lytic	14	0	0	0	0	1	1	0	1	0	0	0	0	0	0	0	1	0	1	1	0	0	1	1	1	0	1	1	1	0	1	0	0	1	0	0	1	0	0	0	1	0	0
EBV	V14,CASSQSPGGYQFF	HLA-A*02:01_B2M	BMLF1	GLCTLVAML	vdjdb	lytic	335	0	0	0	0	0	0	0	0	0	0	0	0	0	0	0	0	0	0	0	0	0	0	0	0	0	0	0	0	0	0	0	0	0	0	0	0	0	0	0	0	0	0
EBV	V18,CASRPDSDYGYTF	HLA-A*02:01_B2M	BMLF1	GLCTLVAML	vdjdb	lytic	305	0	0	0	0	0	0	0	0	0	0	0	0	0	0	0	0	0	0	0	0	0	0	0	0	0	0	0	0	0	0	0	0	0	0	0	0	0	0	0	0	0	0
EBV	V18,CASSPPSGSGFNEQFF	HLA-A*02:01_B2M	BMLF1	GLCTLVAML	vdjdb	lytic	336	0	0	0	0	0	0	0	0	0	0	0	0	0	0	0	0	0	0	0	0	0	0	0	0	0	0	0	0	0	0	0	0	0	0	0	0	0	0	0	0	0	0
EBV	V19,CASSAGTPLYYGYTF	HLA-A*02:01_B2M	BMLF1	GLCTLVAML	vdjdb	lytic	294	0	0	0	0	0	0	0	0	0	0	0	0	0	0	0	0	0	0	0	0	0	0	0	0	0	0	0	0	0	0	0	0	0	0	0	0	0	0	0	0	0	0
EBV	V19,CASSFDGVYEQYF	HLA-A*02:01_B2M	BMLF1	GLCTLVAML	vdjdb	lytic	48	0	0	0	0	0	0	0	0	0	0	0	0	0	0	0	0	0	0	0	0	0	0	0	0	0	0	0	0	0	0	0	0	0	0	0	0	0	0	0	0	0	0
EBV	V19,CASSIDGTAYEQYF	HLA-A*02:01_B2M	BMLF1	GLCTLVAML	vdjdb	lytic	11	0	0	0	0	0	0	0	0	0	0	0	0	1	1	0	0	0	0	0	0	0	0	0	0	0	0	0	0	0	0	0	0	0	0	0	0	0	0	0	0	0	0
EBV	V19,CASSIRSAWAQYF	HLA-A*02:01_B2M	BMLF1	GLCTLVAML	vdjdb	lytic	526	0	0	0	0	0	0	0	0	0	0	0	0	0	0	0	0	0	0	0	0	0	0	0	0	0	0	0	0	0	0	0	0	0	0	0	0	0	0	0	0	0	0
EBV	V19,CASSIRSSYEQYF	HLA-A*02:01_B2M	BMLF1	GLCTLVAML	vdjdb	lytic	108	1	1	1	1	1	1	1	1	1	1	1	1	1	1	1	0	1	1	1	0	1	1	0	1	0	1	1	1	1	1	0	1	1	0	0	1	1	1	1	1	1	0
EBV	V19,CASSIRSTGELFF	HLA-A*02:01_B2M	BMLF1	GLCTLVAML	vdjdb	lytic	60	0	1	1	1	1	0	1	1	1	0	1	1	0	1	0	0	0	0	0	0	0	0	0	0	0	0	0	1	1	0	0	0	1	0	0	0	0	1	0	0	1	1
EBV	V19,CASSIVGGNEQFF	HLA-A*02:01_B2M	BMLF1	GLCTLVAML	vdjdb	lytic	53	0	0	0	1	0	0	0	0	0	0	0	0	0	0	0	0	0	0	0	0	0	0	1	0	0	0	0	1	0	0	0	0	0	0	0	0	0	0	0	0	0	0
EBV	V19,CASSLRSTGELFF	HLA-A*02:01_B2M	BMLF1	GLCTLVAML	vdjdb	lytic	42	0	0	0	1	0	1	0	0	0	0	0	1	0	1	1	1	0	0	0	0	0	0	0	0	1	0	0	0	0	0	0	0	0	0	0	0	0	0	1	0	0	0
EBV	V19,CASSLSGGINEQFF	HLA-A*02:01_B2M	BMLF1	GLCTLVAML	vdjdb	lytic	322	0	0	0	0	0	0	0	0	0	0	0	0	1	0	0	0	0	0	0	0	0	0	0	0	0	0	0	0	0	0	0	0	0	0	0	0	0	0	0	0	0	0
EBV	V19,CASSMRSTGELFF	HLA-A*02:01_B2M	BMLF1	GLCTLVAML	vdjdb	lytic	209	0	0	1	1	1	1	0	1	1	0	0	0	0	0	0	0	0	0	0	0	0	0	0	0	1	0	0	0	0	1	0	0	0	0	0	0	0	0	0	0	0	0
EBV	V19,CASSQRSTGELFF	HLA-A*02:01_B2M	BMLF1	GLCTLVAML	vdjdb	lytic	50	0	0	0	0	1	0	0	0	0	0	1	1	0	0	0	0	0	0	0	0	0	0	0	0	0	0	0	0	1	0	0	0	0	0	0	0	0	0	0	0	0	0
EBV	V19,CASSSHAGGNTEAFF	HLA-A*02:01_B2M	BMLF1	GLCTLVAML	vdjdb	lytic	527	0	0	0	0	0	0	0	0	0	0	0	0	0	0	0	0	0	0	0	0	0	0	0	0	0	0	0	0	0	0	0	0	0	0	0	0	0	0	0	0	0	0
EBV	V19,CASSWAAPGEQFF	HLA-A*02_B2M	BMLF1	GLCTLVAML	vdjdb	lytic	340	0	0	0	0	0	0	0	0	0	0	0	0	0	0	0	0	0	0	0	0	0	0	0	0	0	0	0	0	0	0	0	0	0	0	0	0	0	0	0	0	0	0
EBV	V19,CASSWLSNQPQHF	HLA-A*02:01_B2M	BMLF1	GLCTLVAML	vdjdb	lytic	123	0	0	0	0	0	0	0	0	0	0	0	0	0	0	0	0	0	0	0	0	0	0	0	0	0	0	0	0	0	0	0	0	0	0	0	0	0	0	0	0	0	0
EBV	V20,CSAEIIAEAIYNEQFF	HLA-A*02:01_B2M	BMLF1	GLCTLVAML	vdjdb	lytic	288	0	0	0	0	0	0	0	0	0	0	0	0	0	0	0	0	0	0	0	0	0	0	0	0	0	0	0	0	0	0	0	0	0	0	0	0	0	0	0	0	0	0
EBV	V20,CSAEPGTSGGLQYF	HLA-A*02:01_B2M	BMLF1	GLCTLVAML	vdjdb	lytic	323	0	0	0	0	0	0	0	0	0	0	0	0	0	0	0	0	0	0	0	0	0	0	0	0	0	0	0	0	0	0	0	0	0	0	0	0	0	0	0	0	0	0
EBV	V20,CSAHRTENTEAFF	HLA-A*02:01_B2M	BMLF1	GLCTLVAML	vdjdb	lytic	71	0	0	0	0	0	0	0	0	0	0	0	0	0	0	0	0	0	0	0	0	0	0	0	0	0	0	0	0	0	0	0	0	0	0	0	0	0	0	0	0	0	0
EBV	V20,CSAMAGGLRIYNEQFF	HLA-A*02:01_B2M	BMLF1	GLCTLVAML	vdjdb	lytic	330	0	0	0	0	0	0	0	0	0	0	0	0	0	0	0	0	0	0	0	0	0	0	0	0	0	0	0	0	0	0	0	0	0	0	0	0	0	0	0	0	0	0
EBV	V20,CSAPGQEISTEAFF	HLA-A*02_B2M	BMLF1	GLCTLVAML	vdjdb	lytic	283	0	0	0	0	0	0	0	0	0	0	0	0	0	0	0	0	0	0	0	0	0	0	0	0	0	0	0	0	0	0	0	0	0	0	0	0	0	0	0	0	0	0
EBV	V20,CSARAGVGNTIYF	HLA-A*02_B2M	BMLF1	GLCTLVAML	vdjdb	lytic	87	0	0	0	0	0	0	0	0	0	0	0	0	0	0	0	1	0	0	0	0	0	0	0	1	0	0	0	0	0	0	0	0	0	0	0	0	0	0	0	1	0	0
EBV	V20,CSARDATGNGYTF	HLA-A*02_B2M	BMLF1	GLCTLVAML	vdjdb	lytic	47	0	0	0	0	0	0	0	0	0	0	0	0	0	0	0	0	0	0	0	1	0	0	1	0	0	0	0	0	0	0	0	0	0	0	0	0	1	0	0	0	0	0
EBV	V20,CSARDEVGNTIYF	HLA-A*02_B2M	BMLF1	GLCTLVAML	vdjdb	lytic	134	0	0	0	0	0	0	0	0	0	0	0	0	0	0	0	0	0	0	0	0	0	0	0	0	0	0	0	0	0	0	0	1	0	0	1	0	1	0	0	0	0	0
EBV	V20,CSARDGTGNGYTF	HLA-A*02:01:48_B2M	BMLF1	GLCTLVAML	vdjdb	lytic	7	0	0	1	0	1	1	1	0	0	1	1	0	0	0	0	0	0	0	0	1	0	1	0	1	0	1	0	0	0	1	0	0	1	0	1	1	1	0	0	1	0	0
EBV	V20,CSARDKTGNGYTF	HLA-A*02:01_B2M	BMLF1	GLCTLVAML	vdjdb	lytic	188	0	0	0	0	0	0	0	0	0	0	0	0	0	0	0	0	0	0	0	0	0	0	0	1	0	0	0	0	0	1	0	0	0	0	1	0	0	0	0	0	0	0
EBV	V20,CSARDQTGNGYTF	HLA-A*02_B2M	BMLF1	GLCTLVAML	vdjdb	lytic	22	0	0	0	0	0	0	0	0	1	0	0	0	0	0	0	0	0	0	0	0	1	0	0	0	0	0	0	0	0	0	0	0	0	0	0	0	0	0	0	1	0	0
EBV	V20,CSARDRAYGNTIYF	HLA-A*02:01_B2M	BMLF1	GLCTLVAML	vdjdb	lytic	229	0	0	1	0	0	0	0	0	0	0	0	0	0	0	0	0	0	0	0	0	0	0	0	0	0	0	0	0	0	0	0	0	0	0	0	0	0	0	0	0	0	0
EBV	V20,CSARDRGLGNTIYF	HLA-A*02:01_B2M	BMLF1	GLCTLVAML	vdjdb	lytic	52	0	0	0	0	0	0	0	1	0	0	0	1	0	0	1	0	0	0	0	0	1	1	0	0	0	0	1	0	1	0	0	0	1	0	0	0	0	0	0	0	0	0
EBV	V20,CSARDRIGNGYTF	HLA-A*02_B2M	BMLF1	GLCTLVAML	vdjdb	lytic	76	0	0	0	0	0	0	0	1	0	0	0	0	0	0	0	0	0	0	0	0	0	0	0	0	0	0	0	0	0	0	0	0	0	0	0	0	0	0	0	0	0	0
EBV	V20,CSARDRSLGNTIYF	HLA-A*02:01_B2M	BMLF1	GLCTLVAML	vdjdb	lytic	124	0	0	0	0	0	0	0	0	0	0	0	0	0	0	0	0	0	0	0	0	0	0	0	0	0	0	0	0	0	0	0	0	0	0	0	0	0	0	0	0	0	0
EBV	V20,CSARDRTGNGYTF	HLA-A*02_B2M	BMLF1	GLCTLVAML	vdjdb	lytic	10	0	0	1	0	0	1	1	0	1	1	1	0	1	0	1	0	1	0	0	1	0	0	0	0	1	1	0	0	0	0	1	0	1	1	0	0	1	1	0	1	1	0
EBV	V20,CSARDRTGNTIYF	HLA-A*02:01_B2M	BMLF1	GLCTLVAML	vdjdb	lytic	95	0	0	0	0	0	0	0	0	0	0	0	1	1	0	0	0	0	0	0	0	1	0	0	0	0	0	0	0	0	0	0	0	0	0	0	0	0	0	0	0	0	0
EBV	V20,CSARDRVGNGHTF	HLA-A*02:01_B2M	BMLF1	GLCTLVAML	vdjdb	lytic	319	0	0	0	0	0	0	0	0	0	0	0	0	0	0	0	0	0	0	0	0	0	0	0	0	0	0	0	0	0	0	0	0	0	0	0	0	0	0	0	0	0	0
EBV	V20,CSARDRVGNGYTF	HLA-A*02:01_B2M	BMLF1	GLCTLVAML	vdjdb	lytic	103	0	1	0	0	0	1	0	0	0	1	0	0	0	0	0	0	0	0	0	0	0	0	0	0	0	0	0	0	0	0	0	0	0	0	0	0	0	0	0	0	0	0
EBV	V20,CSARDRVGNTIYF	HLA-A*02_B2M	BMLF1	GLCTLVAML	vdjdb	lytic	96	0	0	0	0	0	1	0	0	0	0	0	1	0	1	0	0	0	0	0	1	1	0	0	1	1	1	0	0	1	1	0	0	0	0	0	1	1	0	0	1	1	1
EBV	V20,CSARDSTGNGYTF	HLA-A*02_B2M	BMLF1	GLCTLVAML	vdjdb	lytic	15	0	0	0	0	0	1	1	0	0	0	0	0	1	0	0	0	0	0	1	1	0	0	0	0	0	1	0	0	0	0	0	0	0	0	0	0	0	0	0	1	0	0
EBV	V20,CSARDTVGNGYTF	HLA-A*02:01_B2M	BMLF1	GLCTLVAML	vdjdb	lytic	150	0	0	0	0	0	0	0	0	0	0	0	0	0	0	0	0	0	0	0	0	0	0	0	0	0	0	0	0	0	0	0	0	0	0	0	0	0	0	0	0	0	0
EBV	V20,CSARDWTGNGYTF	HLA-A*02_B2M	BMLF1	GLCTLVAML	vdjdb	lytic	2	0	0	1	0	0	0	0	0	0	0	0	0	0	0	0	0	0	0	0	0	0	0	0	0	0	0	0	0	0	0	0	0	0	0	0	0	0	0	0	0	0	0
EBV	V20,CSARGDGQGDLLQETQYF	HLA-A*02:01_B2M	BMLF1	GLCTLVAML	vdjdb	lytic	324	0	0	0	0	0	0	0	0	0	0	0	0	0	0	0	0	0	0	0	0	0	0	0	0	0	0	0	0	0	0	0	0	0	0	0	0	0	0	0	0	0	0
EBV	V20,CSARGEAITEKLFF	HLA-A*02:01_B2M	BMLF1	GLCTLVAML	vdjdb	lytic	289	0	0	0	0	0	0	0	0	0	0	0	0	0	0	0	0	0	0	0	0	0	0	0	0	0	0	0	0	0	0	0	0	0	0	0	0	0	0	0	0	0	0
EBV	V20,CSARGGTGNGYTF	HLA-A*02:01_B2M	BMLF1	GLCTLVAML	vdjdb	lytic	61	0	0	0	0	0	0	0	0	0	0	0	0	0	0	0	0	0	0	0	0	0	0	0	0	1	0	0	0	0	0	0	0	0	0	0	0	0	0	0	0	0	0
EBV	V20,CSARGQAITEKLFF	HLA-A*02:01_B2M	BMLF1	GLCTLVAML	vdjdb	lytic	296	0	0	0	0	0	0	0	0	0	0	0	0	0	0	0	0	0	0	0	0	0	0	0	0	0	0	0	0	0	0	0	0	0	0	0	0	0	0	0	0	0	0
EBV	V20,CSARGQGDEQYF	HLA-A*02:01_B2M	BMLF1	GLCTLVAML	vdjdb	lytic	138	0	0	0	1	1	0	0	0	0	1	0	0	0	0	0	0	0	0	0	0	0	0	0	0	0	0	0	0	0	0	0	0	0	0	0	0	0	0	0	0	0	0
EBV	V20,CSARIGVGNTIYF	HLA-A*02_B2M	BMLF1	GLCTLVAML	vdjdb	lytic	19	0	0	0	0	0	0	0	0	0	0	0	1	0	0	0	0	0	0	0	0	0	0	0	0	0	0	0	0	0	0	0	0	0	0	0	0	0	0	0	0	0	0
EBV	V20,CSARLGVGNTIYF	HLA-A*02_B2M	BMLF1	GLCTLVAML	vdjdb	lytic	140	0	0	0	0	0	0	0	0	0	0	0	0	1	0	0	0	0	0	0	0	0	0	0	0	0	0	0	0	0	1	0	0	0	1	0	0	0	0	0	0	0	0
EBV	V20,CSARLRELSGNTIYF	HLA-A*02:01_B2M	BMLF1	GLCTLVAML	vdjdb	lytic	38	0	0	0	0	0	0	0	0	0	0	0	0	0	0	0	0	0	0	0	0	0	0	0	0	0	0	0	0	0	0	0	0	0	0	0	0	0	0	0	0	0	0
EBV	V20,CSARLRKLSGNTIYF	HLA-A*02:01_B2M	BMLF1	GLCTLVAML	vdjdb	lytic	320	0	0	0	0	0	0	0	0	0	0	0	0	0	0	0	0	0	0	0	0	0	0	0	0	0	0	0	0	0	0	0	0	0	0	0	0	0	0	0	0	0	0
EBV	V20,CSARSETGNTIYF	HLA-A*02:01_B2M	BMLF1	GLCTLVAML	vdjdb	lytic	31	0	0	0	0	0	0	0	0	0	0	0	0	0	0	0	0	0	0	0	0	0	0	0	0	0	0	0	0	0	0	0	0	0	0	0	0	0	0	0	0	0	0
EBV	V20,CSARSEVGNTIYF	HLA-A*02:01_B2M	BMLF1	GLCTLVAML	vdjdb	lytic	236	0	0	0	0	0	0	0	0	0	0	0	0	0	0	0	0	0	0	0	0	0	0	0	0	0	0	0	0	0	0	0	0	0	0	0	0	0	0	0	0	0	0
EBV	V20,CSARSGTGGDYTF	HLA-A*02_B2M	BMLF1	GLCTLVAML	vdjdb	lytic	280	0	0	0	0	0	0	0	0	0	0	0	0	0	0	0	0	0	0	0	0	0	0	0	0	0	0	0	0	0	0	0	0	0	0	0	0	0	0	0	0	0	0
EBV	V20,CSARSGVGNTIYF	HLA-A*02_B2M	BMLF1	GLCTLVAML	vdjdb	lytic	30	0	0	0	0	0	0	0	0	0	0	1	0	1	0	0	0	0	0	0	0	0	0	0	0	0	0	0	0	0	0	0	0	0	0	0	0	0	1	0	0	0	0
EBV	V20,CSARSRVGNTIYF	HLA-A*02:01_B2M	BMLF1	GLCTLVAML	vdjdb	lytic	23	0	0	0	0	0	0	0	0	0	0	0	0	0	0	0	0	0	0	0	0	1	0	0	0	0	0	0	0	0	0	0	0	0	0	0	0	0	1	0	0	0	0
EBV	V20,CSARTGVGNTIYF	HLA-A*02:01_B2M	BMLF1	GLCTLVAML	vdjdb	lytic	88	0	0	0	1	1	0	0	1	0	0	0	0	0	0	0	0	0	0	0	0	0	0	0	0	0	0	1	0	0	0	0	0	0	0	0	0	0	0	0	0	0	0
EBV	V20,CSARVEPGNGYTF	HLA-A*02:01_B2M	BMLF1	GLCTLVAML	vdjdb	lytic	297	0	0	0	0	0	0	0	0	0	0	0	0	0	0	0	0	0	0	0	0	0	0	0	0	0	0	0	0	0	0	0	0	0	0	0	0	0	0	0	0	0	0
EBV	V20,CSARVGVGNTIYF	HLA-A*02:01_B2M	BMLF1	GLCTLVAML	vdjdb	lytic	13	0	1	0	1	1	0	0	1	0	0	0	1	0	0	0	1	0	0	0	1	0	0	0	0	0	1	0	0	0	0	0	1	0	0	0	0	0	0	0	0	0	0
EBV	V20,CSASGYSNQPQHF	HLA-A*02_B2M	BMLF1	GLCTLVAML	vdjdb	lytic	16	0	1	0	0	0	0	0	0	0	0	0	0	0	0	0	0	0	0	0	0	0	0	0	0	0	0	0	0	0	0	0	0	0	0	0	0	0	1	0	0	0	0
EBV	V20,CSAWDREVVGTEAFF	HLA-A*02:01_B2M	BMLF1	GLCTLVAML	vdjdb	lytic	307	0	0	0	0	0	0	0	0	0	0	0	0	0	0	0	0	0	0	0	0	0	0	0	0	0	0	0	0	0	0	0	0	0	0	0	0	0	0	0	0	0	0
EBV	V25,CASSTSDTQYF	HLA-A*02:01_B2M	BMLF1	GLCTLVAML	vdjdb	lytic	161	0	0	0	0	0	0	0	0	0	0	0	0	0	0	0	0	0	0	0	0	0	0	0	0	0	0	0	0	0	0	0	0	0	0	0	0	0	0	0	0	0	0
EBV	V27,CASSFGTFETQYF	HLA-A*02:01_B2M	BMLF1	GLCTLVAML	vdjdb	lytic	83	0	0	0	0	0	0	0	0	0	0	0	0	0	0	0	0	0	0	0	0	0	0	0	0	0	0	0	0	0	0	0	0	0	0	0	0	0	0	0	0	0	0
EBV	V28,CASSFFLPTQREYEQYF	HLA-A*02:01_B2M	BMLF1	GLCTLVAML	vdjdb	lytic	291	0	0	0	0	0	0	0	0	0	0	0	0	0	0	0	0	0	0	0	0	0	0	0	0	0	0	0	0	0	0	0	0	0	0	0	0	0	0	0	0	0	0
EBV	V28,CASSLRNSYEQFF	HLA-A*02:01_B2M	BMLF1	GLCTLVAML	vdjdb	lytic	331	0	0	0	0	0	0	0	0	0	0	0	0	0	0	0	0	0	0	0	0	0	0	0	0	0	0	0	0	0	0	0	0	0	0	0	0	0	0	0	0	0	0
EBV	V29,CSATDSMNTEAFF	HLA-A*02:01_B2M	BMLF1	GLCTLVAML	vdjdb	lytic	300	0	0	0	0	0	0	0	0	0	0	0	0	0	0	0	0	0	0	0	0	0	0	0	0	0	0	0	0	0	0	0	0	0	0	0	0	0	0	0	0	0	0
EBV	V29,CSGGTDGTNEKLFF	HLA-A*02:01_B2M	BMLF1	GLCTLVAML	vdjdb	lytic	316	0	0	0	0	0	0	0	0	0	0	0	0	0	0	0	0	0	0	0	0	0	0	0	0	0	0	0	0	0	0	0	0	0	0	0	0	0	0	0	0	0	0
EBV	V29,CSGREDSTNEKLFF	HLA-A*02:01_B2M	BMLF1	GLCTLVAML	vdjdb	lytic	112	0	0	0	0	0	0	0	0	0	0	0	0	0	0	0	0	0	0	0	0	0	0	0	0	0	0	0	0	0	0	0	0	0	0	0	0	0	0	0	0	0	0
EBV	V29,CSGTGGTNEKLFF	HLA-A*02:01_B2M	BMLF1	GLCTLVAML	vdjdb	lytic	183	0	0	0	0	0	0	0	0	0	0	0	0	0	0	0	0	0	0	0	0	0	0	0	0	0	0	0	0	0	0	0	0	0	0	0	0	0	0	0	0	0	0
EBV	V29,CSPGTDLYEQYF	HLA-A*02:01_B2M	BMLF1	GLCTLVAML	vdjdb	lytic	337	0	0	0	0	0	0	0	0	0	0	0	0	0	0	0	0	0	0	0	0	0	0	0	0	0	0	0	0	0	0	0	0	0	0	0	0	0	0	0	0	0	0
EBV	V29,CSSQEGGYGYTF	HLA-A*02:01_B2M	BMLF1	GLCTLVAML	vdjdb	lytic	206	0	0	0	0	0	0	0	0	0	0	0	1	0	0	0	0	0	0	0	0	0	0	0	0	0	0	0	0	0	0	0	0	0	0	0	0	0	0	0	0	0	0
EBV	V29,CSTQEGGYGYTF	HLA-A*02:01_B2M	BMLF1	GLCTLVAML	vdjdb	lytic	237	0	0	0	0	0	0	0	0	0	0	0	0	0	0	0	0	0	0	0	0	0	0	0	0	0	0	0	0	0	0	0	0	0	0	0	0	0	0	0	0	0	0
EBV	V29,CSVAGTGDLNQPQHF	HLA-A*02_B2M	BMLF1	GLCTLVAML	vdjdb	lytic	107	0	0	0	0	0	0	0	0	0	0	0	0	0	0	0	0	0	0	0	0	0	0	0	0	0	0	0	0	0	0	0	0	0	0	0	0	0	0	0	0	0	0
EBV	V29,CSVDLANTEAFF	HLA-A*02:01_B2M	BMLF1	GLCTLVAML	vdjdb	lytic	56	0	0	0	0	0	0	0	0	0	0	0	0	0	0	0	0	0	0	0	0	0	0	0	0	0	0	0	0	0	1	0	0	0	0	0	0	1	0	0	0	0	0
EBV	V29,CSVEASGGLFNEQFF	HLA-A*02:01_B2M	BMLF1	GLCTLVAML	vdjdb	lytic	299	0	0	0	0	0	0	0	0	0	0	0	0	0	0	0	0	0	0	0	0	0	0	0	0	0	0	0	0	0	0	0	0	0	0	0	0	0	0	0	0	0	0
EBV	V29,CSVEGATSEQFF	HLA-A*02:01_B2M	BMLF1	GLCTLVAML	vdjdb	lytic	332	0	0	0	0	0	0	0	0	0	0	0	0	0	0	0	0	0	0	0	0	0	0	0	0	0	0	0	0	0	0	0	0	0	0	0	0	0	0	0	0	0	0
EBV	V29,CSVEYSPTLYNEQFF	HLA-A*02:01_B2M	BMLF1	GLCTLVAML	vdjdb	lytic	301	0	0	0	0	0	0	0	0	0	0	0	0	0	0	0	0	0	0	0	0	0	0	0	0	0	0	0	0	0	0	0	0	0	0	0	0	0	0	0	0	0	0
EBV	V29,CSVGAAGTNEKLFF	HLA-A*02:01_B2M	BMLF1	GLCTLVAML	vdjdb	lytic	62	0	0	0	0	0	0	0	0	0	0	0	0	0	0	0	0	0	0	0	0	0	0	0	0	0	1	0	0	0	0	0	0	0	1	0	0	0	0	0	1	0	0
EBV	V29,CSVGADGTNEKLFF	HLA-A*02:01_B2M	BMLF1	GLCTLVAML	vdjdb	lytic	111	0	0	0	0	0	0	0	0	0	0	0	0	0	0	0	0	0	0	0	0	0	0	0	0	0	0	0	0	0	0	0	0	0	0	0	0	0	0	0	0	0	0
EBV	V29,CSVGAGGTNEKLFF	HLA-A*02:01_B2M	BMLF1	GLCTLVAML	vdjdb	lytic	4	1	0	1	0	0	1	0	0	0	0	0	0	0	0	0	0	0	0	0	0	0	1	0	1	0	0	0	0	0	0	0	0	1	0	0	0	0	0	0	1	0	1
EBV	V29,CSVGAIMDEQFF	HLA-A*02:01_B2M	BMLF1	GLCTLVAML	vdjdb	lytic	317	0	0	0	0	0	0	0	0	0	0	0	0	0	0	0	0	0	0	0	0	0	0	0	0	0	0	0	0	0	0	0	0	0	0	0	0	0	0	0	0	0	0
EBV	V29,CSVGGTFYGYTF	HLA-A*02:01_B2M	BMLF1	GLCTLVAML	vdjdb	lytic	65	0	0	0	0	0	1	0	0	0	0	0	1	0	0	0	0	0	0	0	0	0	0	0	0	0	0	0	0	0	0	0	0	0	0	0	0	0	0	0	0	0	0
EBV	V29,CSVGGYGTNEKLFF	HLA-A*02_B2M	BMLF1	GLCTLVAML	vdjdb	lytic	51	0	0	0	0	0	0	0	0	0	0	0	0	0	0	0	0	0	0	0	0	0	0	0	0	0	0	0	0	0	0	0	0	0	0	0	0	0	0	0	0	0	0
EBV	V29,CSVGMDGVTNEKLFF	HLA-A*02_B2M	BMLF1	GLCTLVAML	vdjdb	lytic	284	0	0	0	0	0	0	0	0	0	0	0	0	0	0	0	0	0	0	0	0	0	0	0	0	0	0	0	0	0	0	0	0	0	0	0	0	0	0	0	0	0	0
EBV	V29,CSVGQGGTNEKLFF	HLA-A*02:01_B2M	BMLF1	GLCTLVAML	vdjdb	lytic	6	1	0	1	0	1	0	1	1	0	0	1	0	1	0	0	0	0	0	0	0	0	0	0	0	0	0	0	0	1	0	0	0	0	0	0	0	0	0	1	0	0	0
EBV	V29,CSVGSAGTNEKLFF	HLA-A*02_B2M	BMLF1	GLCTLVAML	vdjdb	lytic	115	0	0	0	0	0	0	0	0	0	0	0	0	0	0	0	0	0	0	0	0	0	0	0	1	0	0	0	0	0	0	0	0	0	0	0	0	1	0	0	0	0	0
EBV	V29,CSVGSEGTNEKLFF	HLA-A*02:01_B2M	BMLF1	GLCTLVAML	vdjdb	lytic	220	0	0	0	0	1	0	0	0	0	0	0	0	0	0	0	0	0	0	0	0	0	0	0	0	0	0	0	0	0	0	0	0	0	0	0	0	0	0	0	0	0	0
EBV	V29,CSVGSGGTNEKLFF	HLA-A*02_B2M	BMLF1	GLCTLVAML	vdjdb	lytic	59	1	0	1	0	0	1	1	0	1	1	0	0	0	0	1	0	1	0	0	0	0	1	0	0	0	1	0	0	0	0	0	0	0	0	0	1	0	0	0	0	0	0
EBV	V29,CSVGSGGTNERLFF	HLA-A*02:01_B2M	BMLF1	GLCTLVAML	vdjdb	lytic	298	0	0	0	0	0	0	0	0	0	0	0	0	0	0	0	0	0	0	0	0	0	0	0	0	0	0	0	0	0	0	0	0	0	0	0	0	0	0	0	0	0	0
EBV	V29,CSVGSSGTNEKLFF	HLA-A*02_B2M	BMLF1	GLCTLVAML	vdjdb	lytic	228	0	0	0	0	0	0	1	0	0	0	0	0	0	0	0	0	0	0	0	0	0	0	0	0	0	0	0	0	0	0	0	0	0	0	0	0	0	0	0	0	0	0
EBV	V29,CSVGSTGGTNEKLFF	HLA-A*02_B2M	BMLF1	GLCTLVAML	vdjdb	lytic	278	0	0	0	0	0	0	0	0	0	0	0	0	0	0	0	0	0	0	0	0	0	0	0	0	0	0	0	0	0	0	0	0	0	0	0	0	0	0	0	0	0	0
EBV	V29,CSVGTATNEKLFF	HLA-A*02_B2M	BMLF1	GLCTLVAML	vdjdb	lytic	45	1	1	0	0	0	1	0	0	0	0	0	0	0	0	0	0	0	0	0	0	0	0	0	0	0	0	0	0	0	0	0	0	0	0	0	0	0	0	0	0	0	0
EBV	V29,CSVGTGGTNEKLFF	HLA-A*02_B2M	BMLF1	GLCTLVAML	vdjdb	lytic	28	1	1	1	1	1	1	1	0	1	1	1	1	1	1	1	0	1	0	0	0	0	1	1	0	0	0	1	1	1	0	0	0	0	1	1	0	1	0	1	0	1	0
EBV	V29,CSVGTQGTNEKLFF	HLA-A*02:01_B2M	BMLF1	GLCTLVAML	vdjdb	lytic	68	0	0	0	0	0	0	0	0	0	0	0	0	0	0	0	0	0	0	0	0	0	0	0	0	0	0	0	0	0	0	0	0	0	0	0	0	0	0	0	0	0	0
EBV	V29,CSVPFEGGTLETQYF	HLA-A*02:01_B2M	BMLF1	GLCTLVAML	vdjdb	lytic	308	0	0	0	0	0	0	0	0	0	0	0	0	0	0	0	0	0	0	0	0	0	0	0	0	0	0	0	0	0	0	0	0	0	0	0	0	0	0	0	0	0	0
EBV	V29,CSVPGQVLETQYF	HLA-A*02:01_B2M	BMLF1	GLCTLVAML	vdjdb	lytic	215	0	0	0	0	0	0	0	0	0	0	0	0	0	0	0	0	0	0	0	0	0	0	0	0	0	0	0	0	0	0	0	0	0	0	0	0	0	0	0	0	0	0
EBV	V29,CSVPGTDYNEQFF	HLA-A*02:01_B2M	BMLF1	GLCTLVAML	vdjdb	lytic	57	0	0	0	0	0	0	0	0	0	0	0	0	0	0	0	0	0	0	0	0	0	0	0	0	0	0	0	0	0	0	0	0	0	0	0	0	0	0	0	0	0	0
EBV	V29,CSVPITVQETQYF	HLA-A*02:01_B2M	BMLF1	GLCTLVAML	vdjdb	lytic	321	0	0	0	0	0	0	0	0	0	0	0	0	0	0	0	0	0	0	0	0	0	0	0	0	0	0	0	0	0	0	0	0	0	0	0	0	0	0	0	0	0	0
EBV	V29,CSVPSLLNTEAFF	HLA-A*02:01_B2M	BMLF1	GLCTLVAML	vdjdb	lytic	302	0	0	0	0	0	0	0	0	0	0	0	0	0	0	0	0	0	0	0	0	0	0	0	0	0	0	0	0	0	0	0	0	0	0	0	0	0	0	0	0	0	0
EBV	V29,CSVREDSTNEKLFF	HLA-A*02_B2M	BMLF1	GLCTLVAML	vdjdb	lytic	173	0	0	0	0	0	0	0	0	0	0	0	0	0	0	0	0	0	0	0	0	0	0	0	0	0	0	0	0	0	0	0	0	0	0	0	0	1	0	0	0	0	0
EBV	V29,CSVRGEGDTQYF	HLA-A*02:01_B2M	BMLF1	GLCTLVAML	vdjdb	lytic	69	0	0	0	0	0	0	0	0	0	0	0	0	0	0	0	0	0	0	0	0	1	0	0	0	0	0	0	0	0	0	0	0	0	0	0	0	0	0	0	0	0	0
EBV	V29,CSVTGDRRSNQPQHF	HLA-A*02:01_B2M	BMLF1	GLCTLVAML	vdjdb	lytic	318	0	0	0	0	0	0	0	0	0	0	0	0	0	0	0	0	0	0	0	0	0	0	0	0	0	0	0	0	0	0	0	0	0	0	0	0	0	0	0	0	0	0
EBV	V30,CAWSRGAVEQFF	HLA-A*02:01_B2M	BMLF1	GLCTLVAML	vdjdb	lytic	177	0	0	0	0	0	0	0	0	0	0	0	0	0	0	0	0	0	0	0	0	0	0	0	0	0	0	0	0	0	0	0	0	0	0	0	0	0	0	0	0	0	0
EBV	V02,CASSSPGGRGNTEAFF	HLA-A*02:01_B2M	BRLF1	YVLDHLIVV	vdjdb	lytic	503	0	0	0	0	0	0	0	0	0	0	0	0	0	0	0	0	0	0	0	0	0	0	0	0	0	0	0	0	0	0	0	0	0	0	0	0	0	0	0	0	0	0
EBV	V03,CASSLHFEVEKLFF	HLA-A*02:01_B2M	BRLF1	YVLDHLIVV	vdjdb	lytic	495	0	0	0	0	0	0	0	0	0	0	0	0	0	0	0	0	0	0	0	0	0	0	0	0	0	0	0	0	0	0	0	0	0	0	0	0	0	0	0	0	0	0
EBV	V03,CASSPSLVGSADTQYF	HLA-A*02:01_B2M	BRLF1	YVLDHLIVV	vdjdb	lytic	481	0	0	0	0	0	0	0	0	0	0	0	0	0	0	0	0	0	0	0	0	0	0	0	0	0	0	0	0	0	0	0	0	0	0	0	0	0	0	0	0	0	0
EBV	V03,CASSQTLAGGGETQYF	HLA-A*02:01_B2M	BRLF1	YVLDHLIVV	vdjdb	lytic	216	0	0	0	0	0	0	0	0	0	0	0	0	0	0	0	0	0	0	0	0	0	0	0	0	0	0	0	0	0	0	0	0	0	0	0	0	0	0	0	0	0	0
EBV	V04,CASSPGVTSGRMGEQYF	HLA-A*02:01_B2M	BRLF1	YVLDHLIVV	vdjdb	lytic	479	0	0	0	0	0	0	0	0	0	0	0	0	0	0	0	0	0	0	0	0	0	0	0	0	0	0	0	0	0	0	0	0	0	0	0	0	0	0	0	0	0	0
EBV	V04,CASSQGFGGGETQYF	HLA-A*02:01_B2M	BRLF1	YVLDHLIVV	vdjdb	lytic	105	0	0	0	0	0	0	0	0	0	0	0	0	0	0	0	0	0	0	0	0	0	0	0	0	0	0	0	0	0	0	0	0	0	0	0	0	0	0	0	0	0	0
EBV	V04,CASSQGVLLNEQFF	HLA-A*02:01_B2M	BRLF1	YVLDHLIVV	vdjdb	lytic	482	0	0	0	0	0	0	0	0	0	0	0	0	0	0	0	0	0	0	0	0	0	0	0	0	0	0	0	0	0	0	0	0	0	0	0	0	0	0	0	0	0	0
EBV	V05,CASSFRLGQGHYGYTF	HLA-A*02:01_B2M	BRLF1	YVLDHLIVV	vdjdb	lytic	499	0	0	0	0	0	0	0	0	0	0	0	0	0	0	0	0	0	0	0	0	0	0	0	0	0	0	0	0	0	0	0	0	0	0	0	0	0	0	0	0	0	0
EBV	V05,CASSLDLSSGANVLTF	HLA-A*02:01_B2M	BRLF1	YVLDHLIVV	vdjdb	lytic	25	0	0	0	0	0	0	0	0	0	0	0	0	0	0	0	0	0	0	0	0	0	0	0	0	0	0	0	0	0	0	0	0	0	0	0	0	0	0	0	0	0	0
EBV	V05,CASSRGQGSADTQYF	HLA-A*02:01_B2M	BRLF1	YVLDHLIVV	vdjdb	lytic	117	0	0	0	0	0	0	0	0	0	0	0	0	0	0	0	0	0	0	0	0	0	0	0	0	0	0	0	0	0	0	0	0	0	0	0	0	0	0	0	0	0	0
EBV	V06,CASSLQGSNQPQHF	HLA-A*02:01_B2M	BRLF1	YVLDHLIVV	vdjdb	lytic	40	0	0	0	0	0	0	0	1	1	1	0	1	1	0	0	0	0	0	0	0	0	0	0	0	0	0	0	0	0	0	0	0	0	0	0	0	0	1	0	0	1	0
EBV	V06,CASSLTTGIQYF	HLA-A*02:01_B2M	BRLF1	YVLDHLIVV	vdjdb	lytic	498	0	0	0	0	0	0	0	0	0	0	0	0	0	0	0	0	0	0	0	0	0	0	0	0	0	0	0	0	0	0	0	0	0	0	0	0	0	0	0	0	0	0
EBV	V06,CASSPGAGLYNEQFF	HLA-A*02:01_B2M	BRLF1	YVLDHLIVV	vdjdb	lytic	494	0	0	0	0	0	0	0	0	0	0	0	0	0	0	0	0	0	0	0	0	0	0	0	0	0	0	0	0	0	0	0	0	0	0	0	0	0	0	0	0	0	0
EBV	V06,CASSYMGVEQFF	HLA-A*02:01_B2M	BRLF1	YVLDHLIVV	vdjdb	lytic	102	0	0	0	0	0	0	0	0	0	0	0	0	0	0	0	0	0	0	0	0	0	0	0	0	0	0	0	0	0	0	0	0	0	0	0	0	0	0	0	0	0	0
EBV	V06,CASTVQGRETQYF	HLA-A*02:01_B2M	BRLF1	YVLDHLIVV	vdjdb	lytic	34	0	0	0	0	0	0	0	0	0	0	0	0	0	0	0	0	0	0	0	0	0	0	0	0	0	0	0	0	0	0	0	0	0	0	0	0	0	0	0	0	0	0
EBV	V07,CASSFSLGAAGELFF	HLA-A*02:01_B2M	BRLF1	YVLDHLIVV	vdjdb	lytic	501	0	0	0	0	0	0	0	0	0	0	0	0	0	0	0	0	0	0	0	0	0	0	0	0	0	0	0	0	0	0	0	0	0	0	0	0	0	0	0	0	0	0
EBV	V07,CASSLGVSQETQYF	HLA-A*02:01_B2M	BRLF1	YVLDHLIVV	vdjdb	lytic	24	0	0	0	0	0	0	0	0	0	0	0	0	0	0	0	0	0	0	0	0	0	0	0	0	0	0	0	0	0	0	0	0	0	0	0	0	0	0	0	0	0	0
EBV	V10,CASSDLANEQFF	HLA-A*02:01_B2M	BRLF1	YVLDHLIVV	vdjdb	lytic	230	0	0	0	0	0	0	0	0	0	0	0	0	0	0	1	0	0	0	0	0	0	0	0	0	0	0	0	0	0	0	0	0	0	0	0	0	0	0	0	0	0	0
EBV	V11,CASSSPGDYTYEQYF	HLA-A*02:01_B2M	BRLF1	YVLDHLIVV	vdjdb	lytic	483	0	0	0	0	0	0	0	0	0	0	0	0	0	0	0	0	0	0	0	0	0	0	0	0	0	0	0	0	0	0	0	0	0	0	0	0	0	0	0	0	0	0
EBV	V12,CASSLAVEGVSRMNTEAFF	HLA-A*02:01_B2M	BRLF1	YVLDHLIVV	vdjdb	lytic	497	0	0	0	0	0	0	0	0	0	0	0	0	0	0	0	0	0	0	0	0	0	0	0	0	0	0	0	0	0	0	0	0	0	0	0	0	0	0	0	0	0	0
EBV	V12,CASSLGTSFRTDTQYF	HLA-A*02:01_B2M	BRLF1	YVLDHLIVV	vdjdb	lytic	477	0	0	0	0	0	0	0	0	0	0	0	0	0	0	0	0	0	0	0	0	0	0	0	0	0	0	0	0	0	0	0	0	0	0	0	0	0	0	0	0	0	0
EBV	V13,CASTGGSGYTF	HLA-A*02:01_B2M	BRLF1	YVLDHLIVV	vdjdb	lytic	485	0	0	0	0	0	0	0	0	0	0	0	0	0	0	0	0	0	0	0	0	0	0	0	0	0	0	0	0	0	0	0	0	0	0	0	0	0	0	0	0	0	0
EBV	V15,CATSWTGTYEQYF	HLA-A*02:01_B2M	BRLF1	YVLDHLIVV	vdjdb	lytic	486	0	0	0	0	0	0	0	0	0	0	0	0	0	0	0	0	0	0	0	0	0	0	0	0	0	0	0	0	0	0	0	0	0	0	0	0	0	0	0	0	0	0
EBV	V18,CASSPFQRSSGNTIYF	HLA-A*02:01_B2M	BRLF1	YVLDHLIVV	vdjdb	lytic	141	0	0	0	0	0	0	0	0	0	0	0	0	0	0	0	0	0	0	0	0	0	0	0	0	0	0	0	0	0	0	0	0	0	0	0	0	0	0	0	0	0	0
EBV	V18,CASSPPLGLHTGELFF	HLA-A*02:01_B2M	BRLF1	YVLDHLIVV	vdjdb	lytic	170	0	0	0	0	0	0	0	0	0	0	0	0	0	0	0	0	0	0	0	0	0	0	0	0	0	0	0	0	0	0	0	0	0	0	0	0	0	0	0	0	0	0
EBV	V19,CASMGGASYNEQFF	HLA-A*02:01_B2M	BRLF1	YVLDHLIVV	vdjdb	lytic	473	0	0	0	0	0	0	0	0	0	0	0	0	0	0	0	0	0	0	0	0	0	0	0	0	0	0	0	0	0	0	0	0	0	0	0	0	0	0	0	0	0	0
EBV	V19,CASRGFLGGGQPQHF	HLA-A*02:01_B2M	BRLF1	YVLDHLIVV	vdjdb	lytic	172	0	0	0	0	0	0	0	0	0	0	0	0	0	0	0	0	0	0	0	0	0	0	0	0	0	0	0	0	0	0	0	0	0	0	0	0	0	0	0	0	0	0
EBV	V19,CASRGLLGGITEAFF	HLA-A*02:01_B2M	BRLF1	YVLDHLIVV	vdjdb	lytic	475	0	0	0	0	0	0	0	0	0	0	0	0	0	0	0	0	0	0	0	0	0	0	0	0	0	0	0	0	0	0	0	0	0	0	0	0	0	0	0	0	0	0
EBV	V19,CASSIRSAYEQYF	HLA-A*02:01_B2M	BRLF1	YVLDHLIVV	vdjdb	lytic	197	0	0	0	0	0	1	1	1	1	1	1	1	1	0	0	1	0	0	1	0	1	0	0	0	1	0	0	0	1	0	0	0	1	0	0	0	0	0	0	0	0	0
EBV	V19,CASSMLLGGGQPQHF	HLA-A*02:01_B2M	BRLF1	YVLDHLIVV	vdjdb	lytic	478	0	0	0	0	0	0	0	0	0	0	0	0	0	0	0	0	0	0	0	0	0	0	0	0	0	0	0	0	0	0	0	0	0	0	0	0	0	0	0	0	0	0
EBV	V19,CASSNRAGNEQFF	HLA-A*02:01_B2M	BRLF1	YVLDHLIVV	vdjdb	lytic	27	0	0	0	0	0	0	0	0	0	0	0	0	0	0	0	0	0	0	0	0	0	0	0	0	0	0	0	0	0	0	0	0	0	0	0	0	0	0	0	0	0	0
EBV	V19,CASSTRSSYEQYF	HLA-A*02:01_B2M	BRLF1	YVLDHLIVV	vdjdb	lytic	189	0	0	1	1	1	1	1	1	1	0	0	0	1	0	0	0	1	1	1	0	0	0	0	1	0	1	0	0	0	0	0	0	1	0	0	0	0	1	0	1	0	1
EBV	V20,CSAIPSYLSIGEQFF	HLA-A*02:01_B2M	BRLF1	YVLDHLIVV	vdjdb	lytic	496	0	0	0	0	0	0	0	0	0	0	0	0	0	0	0	0	0	0	0	0	0	0	0	0	0	0	0	0	0	0	0	0	0	0	0	0	0	0	0	0	0	0
EBV	V20,CSANDRSYNEQFF	HLA-A*02:01_B2M	BRLF1	YVLDHLIVV	vdjdb	lytic	218	0	0	0	0	0	0	0	0	0	0	0	0	0	0	0	0	0	0	0	0	0	0	0	0	0	0	0	0	0	0	0	0	0	0	0	0	0	0	0	0	0	0
EBV	V20,CSAPIPPYNEQFF	HLA-A*02:01_B2M	BRLF1	YVLDHLIVV	vdjdb	lytic	164	0	0	0	0	0	0	0	0	0	0	0	0	0	0	0	0	0	0	0	0	0	0	0	0	0	0	0	0	0	0	0	0	0	0	0	0	0	0	0	0	0	0
EBV	V20,CSARGAGFSGANVLTF	HLA-A*02:01_B2M	BRLF1	YVLDHLIVV	vdjdb	lytic	487	0	0	0	0	0	0	0	0	0	0	0	0	0	0	0	0	0	0	0	0	0	0	0	0	0	0	0	0	0	0	0	0	0	0	0	0	0	0	0	0	0	0
EBV	V20,CSASNQESYGYTF	HLA-A*02:01_B2M	BRLF1	YVLDHLIVV	vdjdb	lytic	488	0	0	0	0	0	0	0	0	0	0	0	0	0	0	0	0	0	0	0	0	0	0	0	0	0	0	0	0	0	0	0	0	0	0	0	0	0	0	0	0	0	0
EBV	V24,CATSDWAGEMETQYF	HLA-A*02:01_B2M	BRLF1	YVLDHLIVV	vdjdb	lytic	491	0	0	0	0	0	0	0	0	0	0	0	0	0	0	0	0	0	0	0	0	0	0	0	0	0	0	0	0	0	0	0	0	0	0	0	0	0	0	0	0	0	0
EBV	V27,CASQRDYTGELFF	HLA-A*02:01_B2M	BRLF1	YVLDHLIVV	vdjdb	lytic	474	0	0	0	0	0	0	0	0	0	0	0	0	0	0	0	0	0	0	0	0	0	0	0	0	0	0	0	0	0	0	0	0	0	0	0	0	0	0	0	0	0	0
EBV	V27,CASRPLMGGASEAFF	HLA-A*02:01_B2M	BRLF1	YVLDHLIVV	vdjdb	lytic	476	0	0	0	0	0	0	0	0	0	0	0	0	0	0	0	0	0	0	0	0	0	0	0	0	0	0	0	0	0	0	0	0	0	0	0	0	0	0	0	0	0	0
EBV	V27,CASRTLLGGASEQYF	HLA-A*02:01_B2M	BRLF1	YVLDHLIVV	vdjdb	lytic	471	0	0	0	0	0	0	0	0	0	0	0	0	0	0	0	0	0	0	0	0	0	0	0	0	0	0	0	0	0	0	0	0	0	0	0	0	0	0	0	0	0	0
EBV	V27,CASSLSVSTSLDTQYF	HLA-A*02:01_B2M	BRLF1	YVLDHLIVV	vdjdb	lytic	502	0	0	0	0	0	0	0	0	0	0	0	0	0	0	0	0	0	0	0	0	0	0	0	0	0	0	0	0	0	0	0	0	0	0	0	0	0	0	0	0	0	0
EBV	V28,CAGPQGRETQYF	HLA-A*02:01_B2M	BRLF1	YVLDHLIVV	vdjdb	lytic	472	0	0	0	0	0	0	0	0	0	0	0	0	0	0	0	0	0	0	0	0	0	0	0	0	0	0	0	0	0	0	0	0	0	0	0	0	0	0	0	0	0	0
EBV	V28,CASRATMGGGTEAFF	HLA-A*02:01_B2M	BRLF1	YVLDHLIVV	vdjdb	lytic	493	0	0	0	0	0	0	0	0	0	0	0	0	0	0	0	0	0	0	0	0	0	0	0	0	0	0	0	0	0	0	0	0	0	0	0	0	0	0	0	0	0	0
EBV	V28,CASRTTSGGASEQFF	HLA-A*02:01_B2M	BRLF1	YVLDHLIVV	vdjdb	lytic	490	0	0	0	0	0	0	0	0	0	0	0	0	0	0	0	0	0	0	0	0	0	0	0	0	0	0	0	0	0	0	0	0	0	0	0	0	0	0	0	0	0	0
EBV	V28,CASSLYSDTQYF	HLA-A*02:01_B2M	BRLF1	YVLDHLIVV	vdjdb	lytic	184	0	0	0	0	0	0	0	0	0	0	0	0	0	0	0	0	0	0	0	0	0	0	0	0	0	0	0	0	0	0	0	0	0	0	0	0	0	0	0	0	0	0
EBV	V28,CASSPLPGTTGTDTQYF	HLA-A*02:01_B2M	BRLF1	YVLDHLIVV	vdjdb	lytic	480	0	0	0	0	0	0	0	0	0	0	0	0	0	0	0	0	0	0	0	0	0	0	0	0	0	0	0	0	0	0	0	0	0	0	0	0	0	0	0	0	0	0
EBV	V28,CASSSLQGNGQPQHF	HLA-A*02:01_B2M	BRLF1	YVLDHLIVV	vdjdb	lytic	500	0	0	0	0	0	0	0	0	0	0	0	0	0	0	0	0	0	0	0	0	0	0	0	0	0	0	0	0	0	0	0	0	0	0	0	0	0	0	0	0	0	0
EBV	V28,CASSSLRGSNQPQHF	HLA-A*02:01_B2M	BRLF1	YVLDHLIVV	vdjdb	lytic	207	0	0	0	0	0	0	0	0	0	0	0	0	0	0	0	0	0	0	0	0	0	0	0	0	0	0	0	0	0	0	0	0	0	0	0	0	0	0	0	0	0	0
EBV	V28,CASSSLTGSGQPQHF	HLA-A*02:01_B2M	BRLF1	YVLDHLIVV	vdjdb	lytic	162	0	0	0	0	0	0	0	0	0	0	0	0	0	0	0	0	0	0	0	0	0	0	0	0	0	0	0	0	0	0	0	0	0	0	0	0	0	0	0	0	0	0
EBV	V28,CASSSSLGFGELFF	HLA-A*02:01_B2M	BRLF1	YVLDHLIVV	vdjdb	lytic	484	0	0	0	0	0	0	0	0	0	0	0	0	0	0	0	0	0	0	0	0	0	0	0	0	0	0	0	0	0	0	0	0	0	0	0	0	0	0	0	0	0	0
EBV	V28,CASTTEGGLIHEKLFF	HLA-A*02:01_B2M	BRLF1	YVLDHLIVV	vdjdb	lytic	492	0	0	0	0	0	0	0	0	0	0	0	0	0	0	0	0	0	0	0	0	0	0	0	0	0	0	0	0	0	0	0	0	0	0	0	0	0	0	0	0	0	0
EBV	V29,CSVVLAPVQEQFF	HLA-A*02:01_B2M	BRLF1	YVLDHLIVV	vdjdb	lytic	489	0	0	0	0	0	0	0	0	0	0	0	0	0	0	0	0	0	0	0	0	0	0	0	0	0	0	0	0	0	0	0	0	0	0	0	0	0	0	0	0	0	0
EBV	V30,CAWSGLSGSYNEQFF	HLA-A*02:01_B2M	BRLF1	YVLDHLIVV	vdjdb	lytic	94	0	0	0	0	0	0	0	0	0	0	0	0	0	0	0	0	0	0	0	0	0	0	0	0	0	0	0	0	0	0	0	0	0	0	0	0	0	0	0	0	0	0
EBV	V05,CASSFYDWNTEAFF	HLA-B*35:01_B2M	BZLF1	EPLPQGQLTAY	vdjdb	lytic	262									0					0	0								0					0		0			0
EBV	V06,CASSDTPQPFSSGYTF	HLA-B*35:01_B2M	BZLF1	EPLPQGQLTAY	vdjdb	lytic	256									0					0	0								0					0		0			0
EBV	V06,CASSDVAPAPFYGYTF	HLA-B*35:01_B2M	BZLF1	EPLPQGQLTAY	vdjdb	lytic	257									0					0	0								0					0		0			0
EBV	V06,CASSTGDHSNQPQHF	HLA-B*35:01_B2M	BZLF1	EPLPQGQLTAY	vdjdb	lytic	255									0					0	0								0					0		0			0
EBV	V10,CAIGTGDSNQPQHF	HLA-B*35:01_B2M	BZLF1	EPLPQGQLTAY	vdjdb	lytic	72									0					0	0								1					0		0			0
EBV	V10,CAISTGDSNQPQHF	HLA-B*35:01_B2M	BZLF1	EPLPQGQLTAY	vdjdb	lytic	205									0					1	0								0					0		1			1
EBV	V10,CAISTGDYEQYF	HLA-B*35:01_B2M	BZLF1	EPLPQGQLTAY	vdjdb	lytic	26									0					0	0								0					0		0			0
EBV	V10,CAISTGPDSYEQYF	HLA-B*35:01_B2M	BZLF1	EPLPQGQLTAY	vdjdb	lytic	263									0					0	0								0					0		0			0
EBV	V10,CATGTGDSNQPQHF	HLA-B*35:01_B2M	BZLF1	EPLPQGQLTAY	vdjdb	lytic	195									0					1	0								1					0		0			1
EBV	V12,CASGTGDSNQPQHF	HLA-B*35:01_B2M	BZLF1	EPLPQGQLTAY	vdjdb	lytic	84									0					0	0								0					0		0			0
EBV	V15,CATSTGDSNQPQHF	HLA-B*35:01_B2M	BZLF1	EPLPQGQLTAY	vdjdb	lytic	98									0					0	1								0					0		0			0
EBV	V19,CASSIDLRGYQNIQYF	HLA-B*35:01_B2M	BZLF1	EPLPQGQLTAY	vdjdb	lytic	258									0					0	0								0					0		0			0
EBV	V19,CASSTGDSNQPQHF	HLA-B*35:01_B2M	BZLF1	EPLPQGQLTAY	vdjdb	lytic	219									0					1	0								0					0		1			0
EBV	V28,CANSQPGGIEQFF	HLA-B*35:01_B2M	BZLF1	EPLPQGQLTAY	vdjdb	lytic	260									0					0	0								0					0		0			0
EBV	V28,CASAQIGPYEQYF	HLA-B*35:01_B2M	BZLF1	EPLPQGQLTAY	vdjdb	lytic	259									0					0	0								0					0		0			0
EBV	V28,CASRLPGGYNEQFF	HLA-B*35:01_B2M	BZLF1	EPLPQGQLTAY	vdjdb	lytic	179									0					0	0								0					0		0			0
EBV	V28,CASRPPGANVLTF	HLA-B*35:01_B2M	BZLF1	EPLPQGQLTAY	vdjdb	lytic	43									0					0	0								0					0		0			0
EBV	V28,CASRPPGGNEQFF	HLA-B*35:01_B2M	BZLF1	EPLPQGQLTAY	vdjdb	lytic	185									0					0	0								0					0		0			0
EBV	V28,CASRPPGGVNEQFF	HLA-B*35:01_B2M	BZLF1	EPLPQGQLTAY	vdjdb	lytic	81									0					0	0								0					0		0			0
EBV	V28,CASRQPGGVNEQFF	HLA-B*35:01_B2M	BZLF1	EPLPQGQLTAY	vdjdb	lytic	266									0					0	0								0					0		0			0
EBV	V28,CASRTPGVSTEAFF	HLA-B*35:01_B2M	BZLF1	EPLPQGQLTAY	vdjdb	lytic	267									0					0	0								0					0		0			0
EBV	V28,CASSLIGRDEQFF	HLA-B*35:01_B2M	BZLF1	EPLPQGQLTAY	vdjdb	lytic	154									0					0	0								0					0		0			0
EBV	V28,CASSLISGEGQPQHF	HLA-B*35:01_B2M	BZLF1	EPLPQGQLTAY	vdjdb	lytic	264									0					0	0								0					0		0			0
EBV	V28,CASSLPGAGGDQPQHF	HLA-B*35:01_B2M	BZLF1	EPLPQGQLTAY	vdjdb	lytic	265									0					0	0								0					0		0			0
EBV	V28,CASSLPGGAQGYTF	HLA-B*35:01_B2M	BZLF1	EPLPQGQLTAY	vdjdb	lytic	268									0					0	0								0					0		0			0
EBV	V28,CASSLPGRDEQYF	HLA-B*35:01_B2M	BZLF1	EPLPQGQLTAY	vdjdb	lytic	139									0					0	0								0					0		0			0
EBV	V28,CASSLVVAGGPMSEQFF	HLA-B*35:01_B2M	BZLF1	EPLPQGQLTAY	vdjdb	lytic	261									0					0	0								0					0		0			0
EBV	V05,CASSKLGTSEETQYF	HLA-B*35:08_B2M	BZLF1	LPEPLPQGQLTAY	vdjdb	lytic	276									0					0	0								0					0		0			0
EBV	V05,CASSRTGSTYEQYF	HLA-B*35:08:01_B2M	BZLF1	LPEPLPQGQLTAY	vdjdb	lytic	106									0					0	0								0					0		0			0
EBV	V06,CASPGETEAFF	HLA-B*35:08:01_B2M	BZLF1	LPEPLPQGQLTAY	vdjdb	lytic	274									0					0	0								0					0		0			0
EBV	V06,CASPGLAGEYEQYF	HLA-B*35:08:01_B2M	BZLF1	LPEPLPQGQLTAY	vdjdb	lytic	525									0					0	0								0					0		0			0
EBV	V07,CASSIGTGGSQPQHF	HLA-B*35:08_B2M	BZLF1	LPEPLPQGQLTAY	vdjdb	lytic	275									0					0	0								0					0		0			0
EBV	V02,CASSEQSGANVLTF	HLA-B*08:01_B2M	BZLF1	RAKFKQLL	vdjdb	lytic	418		0	0																												0					0				0
EBV	V03,CASSLIRGTGELFF	HLA-B*08:01_B2M	BZLF1	RAKFKQLL	vdjdb	lytic	109		0	0																												0					0				0
EBV	V03,CASSQAGQGNSPLHF	HLA-B*08:01_B2M	BZLF1	RAKFKQLL	vdjdb	lytic	384		0	0																												0					0				0
EBV	V03,CASSQTTSVNTEAFF	HLA-B*08:01_B2M	BZLF1	RAKFKQLL	vdjdb	lytic	387		0	0																												0					0				0
EBV	V03,CASSQVRGGYEQFF	HLA-B*08:01_B2M	BZLF1	RAKFKQLL	vdjdb	lytic	100		0	0																												0					0				0
EBV	V03,CASSQVRGRGEQYF	HLA-B*08:01_B2M	BZLF1	RAKFKQLL	vdjdb	lytic	174		0	0																												0					0				0
EBV	V04,CASSFGQGEGYEQYF	HLA-B*08:01_B2M	BZLF1	RAKFKQLL	vdjdb	lytic	160		0	0																												0					0				0
EBV	V04,CASSPGQGVTPLHF	HLA-B*08:01_B2M	BZLF1	RAKFKQLL	vdjdb	lytic	448		0	0																												0					0				0
EBV	V04,CASSPGQVTPLHF	HLA-B*08:01_B2M	BZLF1	RAKFKQLL	vdjdb	lytic	378		0	0																												0					0				0
EBV	V04,CASSPGTGEGYEQYF	HLA-B*08:01_B2M	BZLF1	RAKFKQLL	vdjdb	lytic	187		0	0																												1					0				0
EBV	V04,CASSPLIGTSGTEAFF	HLA-B*08:01_B2M	BZLF1	RAKFKQLL	vdjdb	lytic	381		0	0																												0					0				0
EBV	V04,CASSPTSGEYNEQFF	HLA-B*08:01_B2M	BZLF1	RAKFKQLL	vdjdb	lytic	46		0	0																												0					0				0
EBV	V04,CASSQAQGMGNSPLHF	HLA-B*08:01_B2M	BZLF1	RAKFKQLL	vdjdb	lytic	385		0	0																												0					0				0
EBV	V04,CASSQEGQLSYEQYF	HLA-B*08:01_B2M	BZLF1	RAKFKQLL	vdjdb	lytic	85		0	1																												0					0				0
EBV	V04,CASSQGPNLQETQYF	HLA-B*08:01_B2M	BZLF1	RAKFKQLL	vdjdb	lytic	425		0	0																												0					0				0
EBV	V04,CASSQGTGGGYGYTF	HLA-B*08:01_B2M	BZLF1	RAKFKQLL	vdjdb	lytic	203		0	1																												0					0				0
EBV	V04,CASSQGVGENTEAFF	HLA-B*08:01_B2M	BZLF1	RAKFKQLL	vdjdb	lytic	171		0	0																												0					0				0
EBV	V04,CASSQVQGTSGGEQYF	HLA-B*08:01_B2M	BZLF1	RAKFKQLL	vdjdb	lytic	388		0	0																												0					0				0
EBV	V04,CASSSHVINQFF	HLA-B*08:01_B2M	BZLF1	RAKFKQLL	vdjdb	lytic	428		0	0																												0					0				0
EBV	V04,CASTSAGTPDNEQFF	HLA-B*08:01_B2M	BZLF1	RAKFKQLL	vdjdb	lytic	423		0	0																												0					0				0
EBV	V05,CASRAGLAEVSYEQYF	HLA-B*08:01_B2M	BZLF1	RAKFKQLL	vdjdb	lytic	367		0	0																												0					0				0
EBV	V05,CASSATGLSVTDTQYF	HLA-B*08:01_B2M	BZLF1	RAKFKQLL	vdjdb	lytic	447		0	0																												0					0				0
EBV	V05,CASSLDSQSSGNTIYF	HLA-B*08:01_B2M	BZLF1	RAKFKQLL	vdjdb	lytic	528		0	0																												0					0				0
EBV	V05,CASSLRDGSEAFF	HLA-B*08:01_B2M	BZLF1	RAKFKQLL	vdjdb	lytic	419		0	0																												0					0				0
EBV	V05,CASSLTAGNNCGYTF	HLA-B*08:01_B2M	BZLF1	RAKFKQLL	vdjdb	lytic	407		0	0																												0					0				0
EBV	V05,CASSLTAGNNYGYTF	HLA-B*08:01_B2M	BZLF1	RAKFKQLL	vdjdb	lytic	406		0	0																												0					0				0
EBV	V05,CASSPGTGSYEQYF	HLA-B*08:01_B2M	BZLF1	RAKFKQLL	vdjdb	lytic	211		1	1																												1					1				0
EBV	V05,CASSSDPSGSIAYEQYF	HLA-B*08:01_B2M	BZLF1	RAKFKQLL	vdjdb	lytic	449		0	0																												0					0				0
EBV	V05,CASSSNRDRNTIYF	HLA-B*08:01_B2M	BZLF1	RAKFKQLL	vdjdb	lytic	213		0	0																												0					0				0
EBV	V05,CASSYSGGVFEQFF	HLA-B*08:01_B2M	BZLF1	RAKFKQLL	vdjdb	lytic	405		0	0																												0					0				0
EBV	V06,CASNYPRGGEGSPLHF	HLA-B*08:01_B2M	BZLF1	RAKFKQLL	vdjdb	lytic	413		0	0																												0					0				0
EBV	V06,CASSPGGRQGDYNEQFF	HLA-B*08:01_B2M	BZLF1	RAKFKQLL	vdjdb	lytic	414		0	0																												0					0				0
EBV	V06,CASSYPRGGEGSPLHF	HLA-B*08:01_B2M	BZLF1	RAKFKQLL	vdjdb	lytic	411		0	0																												0					0				0
EBV	V06,CASSYPWGGEGSPLHF	HLA-B*08:01_B2M	BZLF1	RAKFKQLL	vdjdb	lytic	412		0	0																												0					0				0
EBV	V07,CASLRGLGTDTQYF	HLA-B*08:01_B2M	BZLF1	RAKFKQLL	vdjdb	lytic	366		0	0																												0					0				0
EBV	V07,CASNILGQAIDTQYF	HLA-B*08:01_B2M	BZLF1	RAKFKQLL	vdjdb	lytic	443		0	0																												0					0				0
EBV	V07,CASSFMQGDSPLHF	HLA-B*08:01_B2M	BZLF1	RAKFKQLL	vdjdb	lytic	430		0	0																												0					0				0
EBV	V07,CASSFVGEGYEQYF	HLA-B*08:01_B2M	BZLF1	RAKFKQLL	vdjdb	lytic	226		0	0																												0					0				0
EBV	V07,CASSGSAGGVWDNEQFF	HLA-B*08:01_B2M	BZLF1	RAKFKQLL	vdjdb	lytic	422		0	0																												0					0				0
EBV	V07,CASSGSGLVNTGELFF	HLA-B*08:01_B2M	BZLF1	RAKFKQLL	vdjdb	lytic	409		0	0																												0					0				0
EBV	V07,CASSKQGRGTDTQYF	HLA-B*08:01_B2M	BZLF1	RAKFKQLL	vdjdb	lytic	368		0	0																												0					0				0
EBV	V07,CASSLAPSYEQYF	HLA-B*08:01_B2M	BZLF1	RAKFKQLL	vdjdb	lytic	231		1	1																												0					1				0
EBV	V07,CASSLAVLSSYNEQFF	HLA-B*08:01_B2M	BZLF1	RAKFKQLL	vdjdb	lytic	360		0	1																												0					0				0
EBV	V07,CASSLGLGVNNEQFF	HLA-B*08:01_B2M	BZLF1	RAKFKQLL	vdjdb	lytic	369		0	0																												0					0				0
EBV	V07,CASSLGRDGVYF	HLA-B*08:01_B2M	BZLF1	RAKFKQLL	vdjdb	lytic	445		0	0																												0					0				0
EBV	V07,CASSLIASGGYNEQFF	HLA-B*08:01_B2M	BZLF1	RAKFKQLL	vdjdb	lytic	125		1	1																												0					0				0
EBV	V07,CASSLLGHPSGELFF	HLA-B*08:01_B2M	BZLF1	RAKFKQLL	vdjdb	lytic	371		0	0																												0					0				0
EBV	V07,CASSLLGQDNSPLHF	HLA-B*08:01_B2M	BZLF1	RAKFKQLL	vdjdb	lytic	167		0	0																												0					0				1
EBV	V07,CASSLLGQYNSPLHF	HLA-B*08:01_B2M	BZLF1	RAKFKQLL	vdjdb	lytic	437		0	0																												0					0				0
EBV	V07,CASSLLGTENTEAFF	HLA-B*08:01_B2M	BZLF1	RAKFKQLL	vdjdb	lytic	147		0	0																												0					1				0
EBV	V07,CASSLLIGANNEQFF	HLA-B*08:01_B2M	BZLF1	RAKFKQLL	vdjdb	lytic	372		0	0																												0					0				0
EBV	V07,CASSLMASGGYNEQFF	HLA-B*08:01_B2M	BZLF1	RAKFKQLL	vdjdb	lytic	32		0	0																												0					0				0
EBV	V07,CASSLMGNSPLHF	HLA-B*08:01_B2M	BZLF1	RAKFKQLL	vdjdb	lytic	153		0	1																												0					1				0
EBV	V07,CASSLMGVRDTEAFF	HLA-B*08:01_B2M	BZLF1	RAKFKQLL	vdjdb	lytic	438		0	0																												0					0				0
EBV	V07,CASSLPGTSGISQDTQYF	HLA-B*08:01_B2M	BZLF1	RAKFKQLL	vdjdb	lytic	373		0	0																												0					0				0
EBV	V07,CASSLPRGRDNEQFF	HLA-B*08:01_B2M	BZLF1	RAKFKQLL	vdjdb	lytic	374		0	0																												0					0				0
EBV	V07,CASSLSSPGNQPQHF	HLA-B*08:01_B2M	BZLF1	RAKFKQLL	vdjdb	lytic	8		0	0																												0					0				0
EBV	V07,CASSLTAPGIQPQHF	HLA-B*08:01_B2M	BZLF1	RAKFKQLL	vdjdb	lytic	375		0	0																												0					0				0
EBV	V07,CASSLTGAGDQPQHF	HLA-B*08:01_B2M	BZLF1	RAKFKQLL	vdjdb	lytic	217		0	0																												0					0				1
EBV	V07,CASSLTGPGDQPQHF	HLA-B*08:01_B2M	BZLF1	RAKFKQLL	vdjdb	lytic	376		0	0																												0					0				0
EBV	V07,CASSLTLLGNNEQYF	HLA-B*08:01_B2M	BZLF1	RAKFKQLL	vdjdb	lytic	377		0	0																												0					0				0
EBV	V07,CASSLTVAGDTEAFF	HLA-B*08:01_B2M	BZLF1	RAKFKQLL	vdjdb	lytic	424		0	0																												0					0				0
EBV	V07,CASSLVLSSPTYEQYF	HLA-B*08:01_B2M	BZLF1	RAKFKQLL	vdjdb	lytic	420		0	0																												0					0				0
EBV	V07,CASSLVLSSPTYYEQYF	HLA-B*08:01_B2M	BZLF1	RAKFKQLL	vdjdb	lytic	361		0	0																												0					0				0
EBV	V07,CASSLVSSGANVLTF	HLA-B*08:01_B2M	BZLF1	RAKFKQLL	vdjdb	lytic	44		1	1																												0					0				0
EBV	V07,CASSLVTGEGLGEQFF	HLA-B*08:01_B2M	BZLF1	RAKFKQLL	vdjdb	lytic	429		0	0																												0					0				0
EBV	V07,CASSLWAGGLYEQFF	HLA-B*08:01_B2M	BZLF1	RAKFKQLL	vdjdb	lytic	431		0	0																												0					0				0
EBV	V07,CASSLWIQETQYF	HLA-B*08:01_B2M	BZLF1	RAKFKQLL	vdjdb	lytic	21		0	0																												0					0				0
EBV	V07,CASSPSKPGDNEQFF	HLA-B*08:01_B2M	BZLF1	RAKFKQLL	vdjdb	lytic	383		0	0																												0					0				0
EBV	V07,CASSPTGAGNQPQHF	HLA-B*08:01_B2M	BZLF1	RAKFKQLL	vdjdb	lytic	240		0	0																												0					0				0
EBV	V07,CASSQIVTSAAQYF	HLA-B*08:01_B2M	BZLF1	RAKFKQLL	vdjdb	lytic	386		0	0																												0					0				0
EBV	V07,CASSQLGQSETQYF	HLA-B*08:01_B2M	BZLF1	RAKFKQLL	vdjdb	lytic	446		0	0																												0					0				0
EBV	V07,CASSRGTGEGYEQYF	HLA-B*08:01_B2M	BZLF1	RAKFKQLL	vdjdb	lytic	223		0	0																												0					0				0
EBV	V07,CASSRLDRDSYEQYF	HLA-B*08:01_B2M	BZLF1	RAKFKQLL	vdjdb	lytic	440		0	0																												0					0				0
EBV	V07,CASSRTDDTEAFF	HLA-B*08:01_B2M	BZLF1	RAKFKQLL	vdjdb	lytic	156		0	0																												0					0				0
EBV	V07,CASSSTEQATYGYTF	HLA-B*08:01_B2M	BZLF1	RAKFKQLL	vdjdb	lytic	362		0	0																												0					0				0
EBV	V07,CASSSTGPGNSPLHF	HLA-B*08:01_B2M	BZLF1	RAKFKQLL	vdjdb	lytic	41		0	0																												0					0				0
EBV	V07,CASSSTRTGDGQPQHF	HLA-B*08:01_B2M	BZLF1	RAKFKQLL	vdjdb	lytic	410		0	0																												0					0				0
EBV	V07,CASSTPTSGVNTGELFF	HLA-B*08:01_B2M	BZLF1	RAKFKQLL	vdjdb	lytic	436		0	0																												0					0				0
EBV	V07,CASSTTRAGDQPQHF	HLA-B*08:01_B2M	BZLF1	RAKFKQLL	vdjdb	lytic	426		0	0																												0					0				0
EBV	V07,CASSVLAGDTQYF	HLA-B*08:01_B2M	BZLF1	RAKFKQLL	vdjdb	lytic	180		0	0																												0					0				0
EBV	V07,CASSWLAGTREEQYF	HLA-B*08:01_B2M	BZLF1	RAKFKQLL	vdjdb	lytic	408		0	0																												0					0				0
EBV	V07,CASSYLGDSTNSPLHF	HLA-B*08:01_B2M	BZLF1	RAKFKQLL	vdjdb	lytic	390		0	0																												0					0				0
EBV	V10,CAISATGAVTEAFF	HLA-B*08:01_B2M	BZLF1	RAKFKQLL	vdjdb	lytic	358		0	0																												0					0				0
EBV	V11,CASSELAGVGETQYF	HLA-B*08:01_B2M	BZLF1	RAKFKQLL	vdjdb	lytic	416		0	0																												0					0				0
EBV	V11,CASSLGTGHNEQFF	HLA-B*08:01_B2M	BZLF1	RAKFKQLL	vdjdb	lytic	238		0	0																												0					0				0
EBV	V11,CASSLLAGQETQYF	HLA-B*08:01_B2M	BZLF1	RAKFKQLL	vdjdb	lytic	104		1	0																												0					0				0
EBV	V11,CASSLSAGQETQYF	HLA-B*08:01_B2M	BZLF1	RAKFKQLL	vdjdb	lytic	415		0	0																												0					0				0
EBV	V11,CASSPITRIVGDTQYF	HLA-B*08:01_B2M	BZLF1	RAKFKQLL	vdjdb	lytic	380		0	0																												0					0				0
EBV	V11,CASSSHVINQFF	HLA-B*08:01_B2M	BZLF1	RAKFKQLL	vdjdb	lytic	421		0	0																												0					0				0
EBV	V11,CASSSSSGASYNEQFF	HLA-B*08:01_B2M	BZLF1	RAKFKQLL	vdjdb	lytic	417		0	0																												0					0				0
EBV	V12,CASLFTGTSPTDTQYF	HLA-B*08:01_B2M	BZLF1	RAKFKQLL	vdjdb	lytic	365		0	0																												0					0				0
EBV	V12,CASRDPGLAGEGHGELFF	HLA-B*08:01_B2M	BZLF1	RAKFKQLL	vdjdb	lytic	452		0	0																												0					0				0
EBV	V12,CASRYTGQETYEQYF	HLA-B*08:01_B2M	BZLF1	RAKFKQLL	vdjdb	lytic	433		0	0																												0					0				0
EBV	V12,CASSFRGEGSYEQYF	HLA-B*08:01_B2M	BZLF1	RAKFKQLL	vdjdb	lytic	444		0	0																												0					0				0
EBV	V12,CASSFSGNTGELFF	HLA-B*08:01_B2M	BZLF1	RAKFKQLL	vdjdb	lytic	90		0	0																												0					0				0
EBV	V12,CASSFSGQGAATNEKLFF	HLA-B*08:01_B2M	BZLF1	RAKFKQLL	vdjdb	lytic	434		0	0																												0					0				0
EBV	V12,CASSFSGSLTTEAFF	HLA-B*08:01_B2M	BZLF1	RAKFKQLL	vdjdb	lytic	359		0	0																												0					0				0
EBV	V12,CASSLLGEKAYEQYF	HLA-B*08:01_B2M	BZLF1	RAKFKQLL	vdjdb	lytic	370		0	0																												0					0				0
EBV	V12,CASSPGTSGGGDEETQYF	HLA-B*08:01_B2M	BZLF1	RAKFKQLL	vdjdb	lytic	379		0	0																												0					0				0
EBV	V12,CASSPLAGVGETQYF	HLA-B*08:01_B2M	BZLF1	RAKFKQLL	vdjdb	lytic	204		0	0																												0					0				0
EBV	V12,CASSPYGIDEQYF	HLA-B*08:01_B2M	BZLF1	RAKFKQLL	vdjdb	lytic	450		0	0																												0					0				0
EBV	V12,CASSSMVAGEYEQFF	HLA-B*08:01_B2M	BZLF1	RAKFKQLL	vdjdb	lytic	389		0	0																												0					0				0
EBV	V12,CASSSTGRDTDTQYF	HLA-B*08:01_B2M	BZLF1	RAKFKQLL	vdjdb	lytic	442		0	0																												0					0				0
EBV	V15,CATKRTGTDTQYF	HLA-B*08:01_B2M	BZLF1	RAKFKQLL	vdjdb	lytic	441		0	0																												0					0				0
EBV	V15,CATSSFPRLEWDEQFF	HLA-B*08:01_B2M	BZLF1	RAKFKQLL	vdjdb	lytic	432		0	0																												0					0				0
EBV	V15,CATTQYGTDTQYF	HLA-B*08:01_B2M	BZLF1	RAKFKQLL	vdjdb	lytic	391		0	0																												0					0				0
EBV	V16,CASSQSIGGELFF	HLA-B*08:01_B2M	BZLF1	RAKFKQLL	vdjdb	lytic	427		0	0																												0					0				0
EBV	V18,CASGTGESGYTF	HLA-B*08:01_B2M	BZLF1	RAKFKQLL	vdjdb	lytic	435		0	0																												0					0				0
EBV	V18,CASKMRGDVYEQYF	HLA-B*08:01_B2M	BZLF1	RAKFKQLL	vdjdb	lytic	364		0	0																												0					0				0
EBV	V18,CASSPPGPTGRGWYDTF	HLA-B*08:01_B2M	BZLF1	RAKFKQLL	vdjdb	lytic	382		0	0																												0					0				0
EBV	V18,CASSPWASGTQETQYF	HLA-B*08:01_B2M	BZLF1	RAKFKQLL	vdjdb	lytic	439		0	0																												0					0				0
EBV	V20,CSAKDRGAENTGELFF	HLA-B*08:01_B2M	BZLF1	RAKFKQLL	vdjdb	lytic	404		0	0																												0					0				0
EBV	V20,CSARDREGGNSPLHF	HLA-B*08:01_B2M	BZLF1	RAKFKQLL	vdjdb	lytic	214		0	0																												0					0				0
EBV	V20,CSARDRGAANTGELFF	HLA-B*08:01_B2M	BZLF1	RAKFKQLL	vdjdb	lytic	131		0	1																												0					0				0
EBV	V20,CSARDRGAENTGELFF	HLA-B*08:01_B2M	BZLF1	RAKFKQLL	vdjdb	lytic	190		0	1																												0					1				0
EBV	V27,CASSDLNSPLHF	HLA-B*08:01_B2M	BZLF1	RAKFKQLL	vdjdb	lytic	126		0	0																												0					0				1
EBV	V27,CASSGLNSPLHF	HLA-B*08:01_B2M	BZLF1	RAKFKQLL	vdjdb	lytic	451		0	0																												0					0				0
EBV	V27,CASSLDGRQVNQPQHF	HLA-B*08:01_B2M	BZLF1	RAKFKQLL	vdjdb	lytic	400		0	0																												0					0				0
EBV	V27,CASSLIPGDYYGYTF	HLA-B*08:01_B2M	BZLF1	RAKFKQLL	vdjdb	lytic	403		0	0																												0					0				0
EBV	V27,CASSLLGGGYAYEQYF	HLA-B*08:01_B2M	BZLF1	RAKFKQLL	vdjdb	lytic	402		0	0																												0					0				0
EBV	V27,CASSLLTGHEQFF	HLA-B*08:01_B2M	BZLF1	RAKFKQLL	vdjdb	lytic	224		0	0																												0					0				0
EBV	V27,CASSPLTDTQYF	HLA-B*08:01_B2M	BZLF1	RAKFKQLL	vdjdb	lytic	201		0	0																												0					1				0
EBV	V27,CASSPSGANVLTF	HLA-B*08:01_B2M	BZLF1	RAKFKQLL	vdjdb	lytic	182		0	0																												1					0				0
EBV	V27,CASSSLDTEAFF	HLA-B*08:01_B2M	BZLF1	RAKFKQLL	vdjdb	lytic	159		0	0																												0					0				0
EBV	V27,CASSSLNTEAFF	HLA-B*08:01_B2M	BZLF1	RAKFKQLL	vdjdb	lytic	110		1	1																												0					1				0
EBV	V27,CASSSPNTEAFF	HLA-B*08:01_B2M	BZLF1	RAKFKQLL	vdjdb	lytic	401		0	0																												0					0				0
EBV	V28,CAGRPRLAGGNNEQFF	HLA-B*08:01_B2M	BZLF1	RAKFKQLL	vdjdb	lytic	363		0	0																												0					0				0
EBV	V28,CASSFQGSNEKLFF	HLA-B*08:01_B2M	BZLF1	RAKFKQLL	vdjdb	lytic	137		0	0																												0					0				0
EBV	V28,CASSLEGSYEQYF	HLA-B*08:01_B2M	BZLF1	RAKFKQLL	vdjdb	lytic	199		1	0																												0					0				0
EBV	V29,CSAGQGEGEQYF	HLA-B*08:01_B2M	BZLF1	RAKFKQLL	vdjdb	lytic	163		0	0																												0					0				0
EBV	V29,CSAGTGEGGEQFF	HLA-B*08:01_B2M	BZLF1	RAKFKQLL	vdjdb	lytic	395		0	0																												0					0				0
EBV	V29,CSGGQGEGEQFF	HLA-B*08:01_B2M	BZLF1	RAKFKQLL	vdjdb	lytic	200		0	0																												0					0				0
EBV	V29,CSGGQGEGEQYF	HLA-B*08:01_B2M	BZLF1	RAKFKQLL	vdjdb	lytic	142		0	0																												0					0				0
EBV	V29,CSSGTGDGGEQFF	HLA-B*08:01_B2M	BZLF1	RAKFKQLL	vdjdb	lytic	222		0	0																												0					0				0
EBV	V29,CSTGQGPYEQYF	HLA-B*08:01_B2M	BZLF1	RAKFKQLL	vdjdb	lytic	233		0	0																												0					0				0
EBV	V29,CSTGTGEGGTQYF	HLA-B*08:01_B2M	BZLF1	RAKFKQLL	vdjdb	lytic	392		0	0																												0					0				0
EBV	V29,CSVGAGDYEQYF	HLA-B*08:01_B2M	BZLF1	RAKFKQLL	vdjdb	lytic	77		0	0																												0					0				0
EBV	V29,CSVGAGEGGPQHF	HLA-B*08:01_B2M	BZLF1	RAKFKQLL	vdjdb	lytic	399		0	0																												0					0				0
EBV	V29,CSVGAGEGYEQYF	HLA-B*08:01_B2M	BZLF1	RAKFKQLL	vdjdb	lytic	198		0	0																												0					0				0
EBV	V29,CSVGFGEGYEQYF	HLA-B*08:01_B2M	BZLF1	RAKFKQLL	vdjdb	lytic	396		0	0																												0					0				0
EBV	V29,CSVGGGTEAFF	HLA-B*08:01_B2M	BZLF1	RAKFKQLL	vdjdb	lytic	135		0	1																												0					1				0
EBV	V29,CSVGGVSSGVYNEQFF	HLA-B*08:01_B2M	BZLF1	RAKFKQLL	vdjdb	lytic	398		0	0																												0					0				0
EBV	V29,CSVGQGEDGPQHF	HLA-B*08:01_B2M	BZLF1	RAKFKQLL	vdjdb	lytic	394		0	0																												0					0				0
EBV	V29,CSVGQGGNYGYTF	HLA-B*08:01_B2M	BZLF1	RAKFKQLL	vdjdb	lytic	166		1	0																												0					0				0
EBV	V29,CSVGSGEDNEQFF	HLA-B*08:01_B2M	BZLF1	RAKFKQLL	vdjdb	lytic	181		0	0																												0					0				0
EBV	V29,CSVGTGDNSPLHF	HLA-B*08:01_B2M	BZLF1	RAKFKQLL	vdjdb	lytic	20		0	0																												0					0				0
EBV	V29,CSVKGGFPYNEQFF	HLA-B*08:01_B2M	BZLF1	RAKFKQLL	vdjdb	lytic	397		0	0																												0					0				0
EBV	V29,CSVSAGEEDTQYF	HLA-B*08:01_B2M	BZLF1	RAKFKQLL	vdjdb	lytic	393		0	0																												0					0				0
EBV	V04,CASSPSGTSPKNEQFF	HLA-B*35:01_B2M	EBNA1	HPVGEADYFEY	vdjdb	latent	244									0					0	0								0					0		0			0
EBV	V05,CASNRESAYTF	HLA-B*35:01_B2M	EBNA1	HPVGEADYFEY	vdjdb	latent	241									0					0	0								0					0		0			0
EBV	V05,CASRQDRDYQETQYF	HLA-B*35:08_B2M	EBNA1	HPVGEADYFEY	vdjdb	latent	247									0					0	0								0					0		0			0
EBV	V05,CASSLTGGYNEQFF	HLA-B*35:01_B2M	EBNA1	HPVGEADYFEY	vdjdb	latent	132									1					1	1								1					1		0			1
EBV	V07,CASSLMTGELFF	HLA-B*35:01_B2M	EBNA1	HPVGEADYFEY	vdjdb	latent	192									0					0	0								0					0		0			0
EBV	V09,CASSAPAGELFF	HLA-B*35:01_B2M	EBNA1	HPVGEADYFEY	vdjdb	latent	29									0					0	0								0					0		0			0
EBV	V09,CASSAPSGEQFF	HLA-B*35:08_B2M	EBNA1	HPVGEADYFEY	vdjdb	latent	128									0					0	0								0					0		0			0
EBV	V09,CASSAPTGELFF	HLA-B*35:01_B2M	EBNA1	HPVGEADYFEY	vdjdb	latent	39									0					0	0								0					0		0			0
EBV	V09,CASSAREGKLFF	HLA-B*35:01_B2M	EBNA1	HPVGEADYFEY	vdjdb	latent	248									0					0	0								0					0		0			0
EBV	V09,CASSARSGELFF	HLA-B*35:42:01_B2M	EBNA1	HPVGEADYFEY	vdjdb	latent	73									0					0	0								0					0		0			0
EBV	V09,CASSARTGELFF	HLA-B*35:01_B2M	EBNA1	HPVGEADYFEY	vdjdb	latent	101									0					1	0								1					0		1			1
EBV	V09,CASSGITSGEYTIYF	HLA-B*35:08_B2M	EBNA1	HPVGEADYFEY	vdjdb	latent	246									0					0	0								0					0		0			0
EBV	V09,CASSGREHEQYF	HLA-B*35:08_B2M	EBNA1	HPVGEADYFEY	vdjdb	latent	251									0					0	0								0					0		0			0
EBV	V09,CASSLKSGELFF	HLA-B*35:01_B2M	EBNA1	HPVGEADYFEY	vdjdb	latent	249									0					0	0								0					0		0			0
EBV	V09,CASSPRRYNEQFF	HLA-B*35:08_B2M	EBNA1	HPVGEADYFEY	vdjdb	latent	245									0					0	0								0					0		0			0
EBV	V09,CASSPRRYNLQFF	HLA-B*35:08_B2M	EBNA1	HPVGEADYFEY	vdjdb	latent	252									0					0	0								0					0		0			0
EBV	V09,CASSSRSGELFF	HLA-B*35:01_B2M	EBNA1	HPVGEADYFEY	vdjdb	latent	122									0					0	0								0					0		0			0
EBV	V09,CASSVRPGLAGGGTGELFF	HLA-B*35:01_B2M	EBNA1	HPVGEADYFEY	vdjdb	latent	250									0					0	0								0					0		0			0
EBV	V09,CASSVRSGELFF	HLA-B*35:01_B2M	EBNA1	HPVGEADYFEY	vdjdb	latent	64									0					0	0								0					0		0			0
EBV	V09,CASSVRTGELFF	HLA-B*35:01_B2M	EBNA1	HPVGEADYFEY	vdjdb	latent	225									1					0	0								1					0		0			0
EBV	V10,CAISDPGTLPNYGYTF	HLA-B*35:08_B2M	EBNA1	HPVGEADYFEY	vdjdb	latent	253									0					0	0								0					0		0			0
EBV	V10,CAISESDPLRGTEAFF	HLA-B*35:08_B2M	EBNA1	HPVGEADYFEY	vdjdb	latent	254									0					0	0								0					0		0			0
EBV	V14,CASREKGYDEQFF	HLA-B*35:01_B2M	EBNA1	HPVGEADYFEY	vdjdb	latent	242									0					0	0								0					0		0			0
EBV	V24,CATSGRYGEQFF	HLA-B*35:01_B2M	EBNA1	HPVGEADYFEY	vdjdb	latent	243									0					0	0								0					0		0			0
EBV	V04,CASSQAGFNEQFF	HLA-B*08:01_B2M	EBNA3	FLRGRAYGL	vdjdb	latent	273		0	0																												0					0				0
EBV	V05,CASNQETQYF	HLA-B*08:01_B2M	EBNA3	FLRGRAYGL	vdjdb	latent	114		0	0																												0					0				0
EBV	V06,CASGQGNFDIQYF	HLA-B*08:01:29_B2M	EBNA3	FLRGRAYGL	vdjdb	latent	270		0	0																												0					0				0
EBV	V07,CASSIGQAYEQYF	HLA-B*08:01_B2M	EBNA3	FLRGRAYGL	vdjdb	latent	63		0	0																												0					0				0
EBV	V07,CASSLGQAYEQYF	HLA-B*08:01:29_B2M	EBNA3	FLRGRAYGL	vdjdb	latent	91		1	1																												0					1				1
EBV	V07,CASSRFFPGQGDHAKNIQYF	HLA-B*08:01_B2M	EBNA3	FLRGRAYGL	vdjdb	latent	271		0	0																												0					0				0
EBV	V07,CASSSGQAYEQYF	HLA-B*08:01_B2M	EBNA3	FLRGRAYGL	vdjdb	latent	75		0	0																												0					1				1
EBV	V07,CASSTGQAYEQYF	HLA-B*08:01_B2M	EBNA3	FLRGRAYGL	vdjdb	latent	133		0	1																												0					0				0
EBV	V07,CASSVGQAYEQYF	HLA-B*08:01_B2M	EBNA3	FLRGRAYGL	vdjdb	latent	74		1	0																												0					0				0
EBV	V07,CASSWGPEAFF	HLA-B*08:01_B2M	EBNA3	FLRGRAYGL	vdjdb	latent	93		0	0																												0					0				0
EBV	V09,CASSAASGTDTQYF	HLA-B*08:01_B2M	EBNA3	FLRGRAYGL	vdjdb	latent	158		0	0																												0					0				0
EBV	V09,CASSPRTLGTEAFF	HLA-B*08:01_B2M	EBNA3	FLRGRAYGL	vdjdb	latent	272		0	0																												0					0				0
EBV	V09,CASSPSAAAYEQYF	HLA-B*08:01_B2M	EBNA3	FLRGRAYGL	vdjdb	latent	151		0	1																												0					0				0
EBV	V09,CASSVASGTDTQYF	HLA-B*08:01_B2M	EBNA3	FLRGRAYGL	vdjdb	latent	186		0	1																												0					0				0
EBV	V11,CASSFTWTSGGATDTQYF	HLA-B*08:01:29_B2M	EBNA3	FLRGRAYGL	vdjdb	latent	269		0	0																												0					0				0
EBV	V04,CAGSQDRLTGGYTF	HLA-B*07:02_B2M	EBNA3	RPPIFIRRL	vdjdb	latent	357				0		0		0			0						0					0				0					0			0	0	0		0		0
EBV	V04,CASSLETGSYEQYF	HLA-B*07:02_B2M	EBNA3	RPPIFIRRL	vdjdb	latent	35				0		0		0			0						0					0				0					0			0	0	0		0		0
EBV	V04,CASSQDLFTGGYTF	HLA-B*07:02:48_B2M	EBNA3	RPPIFIRRL	vdjdb	latent	120				0		0		0			0						0					0				0					0			0	0	0		0		0
EBV	V04,CASSQDRLTGGYTF	HLA-B*07:02_B2M	EBNA3	RPPIFIRRL	vdjdb	latent	78				0		0		0			1						1					0				1					0			1	0	0		0		0
EBV	V04,CASSQDRYTGGYTF	HLA-B*07:02_B2M	EBNA3	RPPIFIRRL	vdjdb	latent	127				0		0		0			0						0					0				0					0			0	0	0		0		0
EBV	V04,CASSQETGASGTQYF	HLA-B*07:02_B2M	EBNA3	RPPIFIRRL	vdjdb	latent	345				0		1		0			0						0					0				0					0			0	0	0		0		0
EBV	V04,CASSQETGSASQHF	HLA-B*07:02_B2M	EBNA3	RPPIFIRRL	vdjdb	latent	356				0		0		0			0						0					0				0					0			0	0	0		0		0
EBV	V04,CASSQETGSYEQFF	HLA-B*07:02_B2M	EBNA3	RPPIFIRRL	vdjdb	latent	143				0		0		0			0						0					0				0					0			0	0	0		0		0
EBV	V04,CASSQETGSYEQYF	HLA-B*07:02_B2M	EBNA3	RPPIFIRRL	vdjdb	latent	169				0		0		0			0						0					1				0					0			0	0	0		0		0
EBV	V04,CASSQETSLYNEQFF	HLA-B*07:02_B2M	EBNA3	RPPIFIRRL	vdjdb	latent	202				0		0		0			0						0					0				0					0			0	0	0		0		0
EBV	V05,CASSFRLAVKNEQFF	HLA-B*07:02_B2M	EBNA3	RPPIFIRRL	vdjdb	latent	349				0		0		0			0						0					0				0					0			0	0	0		0		0
EBV	V06,CASSAAGELETQYF	HLA-B*07:02_B2M	EBNA3	RPPIFIRRL	vdjdb	latent	344				0		0		0			0						0					0				0					0			0	0	0		0		0
EBV	V07,CASRTLAGPNTGELFF	HLA-B*07:02_B2M	EBNA3	RPPIFIRRL	vdjdb	latent	343				0		0		0			0						0					0				0					0			0	0	0		0		0
EBV	V07,CASSLEAGVSYEQYF	HLA-B*07:02_B2M	EBNA3	RPPIFIRRL	vdjdb	latent	55				0		0		0			0						0					0				0					0			0	0	0		0		0
EBV	V07,CASSLGASTDTQYF	HLA-B*07:02_B2M	EBNA3	RPPIFIRRL	vdjdb	latent	149				1		0		1			1						0					1				0					0			1	0	0		0		0
EBV	V07,CASSLTGGTYEQYF	HLA-B*07:02_B2M	EBNA3	RPPIFIRRL	vdjdb	latent	86				1		1		0			1						1					0				0					0			0	0	0		0		0
EBV	V07,CASSPTNPAGDTETQYF	HLA-B*07:02_B2M	EBNA3	RPPIFIRRL	vdjdb	latent	351				0		0		0			0						0					0				0					0			0	0	0		0		0
EBV	V09,CASSEILGMNTEAFF	HLA-B*07:02_B2M	EBNA3	RPPIFIRRL	vdjdb	latent	348				0		0		0			0						0					0				0					0			0	0	0		0		0
EBV	V09,CASSLPSGGTNNEQFF	HLA-B*07:02_B2M	EBNA3	RPPIFIRRL	vdjdb	latent	354				0		0		0			0						0					0				0					0			0	0	0		0		0
EBV	V10,CATLAGEGEQFF	HLA-B*07:02_B2M	EBNA3	RPPIFIRRL	vdjdb	latent	353				0		0		0			0						0					0				0					0			0	0	0		0		0
EBV	V12,CASLYRSSTDTQYF	HLA-B*07:02_B2M	EBNA3	RPPIFIRRL	vdjdb	latent	347				0		0		0			0						0					0				0					0			0	0	0		0		0
EBV	V14,CASSGTHNEQFF	HLA-B*07:02_B2M	EBNA3	RPPIFIRRL	vdjdb	latent	5				0		0		0			0						0					0				0					0			0	0	0		0		0
EBV	V20,CSARDQGEWGIKETQYF	HLA-B*07:02_B2M	EBNA3	RPPIFIRRL	vdjdb	latent	355				0		0		0			0						0					0				0					0			0	0	0		0		0
EBV	V24,CATATGTGSNTEAFF	HLA-B*07:02_B2M	EBNA3	RPPIFIRRL	vdjdb	latent	352				0		0		0			0						0					0				0					0			0	0	0		0		0
EBV	V27,CASSLSQGIQNIQYF	HLA-B*07:02_B2M	EBNA3	RPPIFIRRL	vdjdb	latent	350				0		0		0			0						0					0				0					0			0	0	0		0		0
EBV	V28,CASYWGLAVNEQFF	HLA-B*07:02_B2M	EBNA3	RPPIFIRRL	vdjdb	latent	346				0		0		0			0						0					0				0					0			0	0	0		0		0
EBV	V29,CSVGGAYEQYF	HLA-B*07:02_B2M	EBNA3	RPPIFIRRL	vdjdb	latent	176				0		0		0			0						0					0				0					0			0	0	0		0		0
EBV	V02,CASRGMTPPTQYF	HLA-B*57:01_B2M	EBNA3	VSFIEFVGW	vdjdb	latent	508							0									0											0
EBV	V03,CASSQGPGQEHYGYTF	HLA-B*57:01_B2M	EBNA3	VSFIEFVGW	vdjdb	latent	511							0									0											0
EBV	V07,CASSMLGGGRDEQFF	HLA-B*57:01_B2M	EBNA3	VSFIEFVGW	vdjdb	latent	505							0									0											0
EBV	V07,CASSPLGHRDTEAFF	HLA-B*57:01_B2M	EBNA3	VSFIEFVGW	vdjdb	latent	506							0									0											0
EBV	V07,CASSQGSGATNEQFF	HLA-B*57:01_B2M	EBNA3	VSFIEFVGW	vdjdb	latent	512							0									0											0
EBV	V07,CASTGWVTDTQYF	HLA-B*57:01_B2M	EBNA3	VSFIEFVGW	vdjdb	latent	92							0									0											0
EBV	V10,CASSDTGGNQPQHF	HLA-B*57:01_B2M	EBNA3	VSFIEFVGW	vdjdb	latent	509							0									0											0
EBV	V12,CASSPTGTSHTGELFF	HLA-B*57:01_B2M	EBNA3	VSFIEFVGW	vdjdb	latent	510							0									0											0
EBV	V12,CATLISQGSRAGELFF	HLA-B*57:01_B2M	EBNA3	VSFIEFVGW	vdjdb	latent	513							0									0											0
EBV	V18,CASSPDGELFF	HLA-B*57:01_B2M	EBNA3	VSFIEFVGW	vdjdb	latent	1							0									0											1
EBV	V20,CSAREIGGRHQPQHF	HLA-B*57:01_B2M	EBNA3	VSFIEFVGW	vdjdb	latent	514							0									0											0
EBV	V20,CSARGEGGSYNEQFF	HLA-B*57:01_B2M	EBNA3	VSFIEFVGW	vdjdb	latent	118							0									0											0
EBV	V20,CSARQEGGSYNEQFF	HLA-B*57:01_B2M	EBNA3	VSFIEFVGW	vdjdb	latent	507							0									0											0
EBV	V25,CASSEGEGQGHYGYTF	HLA-B*57:01_B2M	EBNA3	VSFIEFVGW	vdjdb	latent	504							0									0											0
EBV	V02,CASSLRTLDGYTF	HLA-B*35:01_B2M	EBNA3	YPLHEQHGM	vdjdb	latent	516									0					0	0								0					0		0			0
EBV	V04,CASSQGALTGQPQHF	HLA-B*35:01_B2M	EBNA3	YPLHEQHGM	vdjdb	latent	520									0					0	0								0					0		0			0
EBV	V09,CASSVELGSGRETQYF	HLA-B*35:01_B2M	EBNA3	YPLHEQHGM	vdjdb	latent	521									0					0	0								0					0		0			0
EBV	V11,CASSLASSGYTGELFF	HLA-B*35:01_B2M	EBNA3	YPLHEQHGM	vdjdb	latent	519									0					0	0								0					0		0			0
EBV	V19,CASSIQDSLYNEQFF	HLA-B*35:01_B2M	EBNA3	YPLHEQHGM	vdjdb	latent	235									0					0	0								0					0		0			0
EBV	V20,CSAPEVRGVWGYTF	HLA-B*35:01_B2M	EBNA3	YPLHEQHGM	vdjdb	latent	517									0					0	0								0					0		0			0
EBV	V27,CASSFSPTAQGLEQYF	HLA-B*35:01_B2M	EBNA3	YPLHEQHGM	vdjdb	latent	515									0					0	0								0					0		0			0
EBV	V28,CASSELTGGPYEQYF	HLA-B*35:01_B2M	EBNA3	YPLHEQHGM	vdjdb	latent	518									0					0	0								0					0		0			0
EBV	V28,CASSLRTTNEKLFF	HLA-B*35:01_B2M	EBNA3	YPLHEQHGM	vdjdb	latent	116									0					0	0								0					0		0			0
EBV	V06,CASSQEGTGSYEQYF	HLA-A*11:01_B2M	EBNA4	AVFDRKSDAK	vdjdb	latent	456														0							0									0		0
EBV	V07,CASGWGSQPQHF	HLA-A*11:01_B2M	EBNA4	AVFDRKSDAK	vdjdb	latent	453														0							0									0		0
EBV	V07,CASSLNRGAREKLFF	HLA-A*11:01_B2M	EBNA4	AVFDRKSDAK	vdjdb	latent	454														0							0									0		0
EBV	V28,CASSLSSATGELFF	HLA-A*11:01_B2M	EBNA4	AVFDRKSDAK	vdjdb	latent	79														0							0									0		0
EBV	V28,CASSLTSAAGELFF	HLA-A*11:01_B2M	EBNA4	AVFDRKSDAK	vdjdb	latent	232														0							0									0		0
EBV	V28,CASSLTSATGELFF	HLA-A*11:01_B2M	EBNA4	AVFDRKSDAK	vdjdb	latent	152														0							0									1		1
EBV	V28,CASSRTSATGELFF	HLA-A*11:01_B2M	EBNA4	AVFDRKSDAK	vdjdb	latent	168														0							0									0		0
EBV	V28,CASTQTSAAGELFF	HLA-A*11:01_B2M	EBNA4	AVFDRKSDAK	vdjdb	latent	455														0							0									0		0
EBV	V02,CASSASAGGYYNEQFF	HLA-A*11:01_B2M	EBNA4	IVTDFSVIK	vdjdb	latent	457														0							0									0		0
EBV	V02,CASSEAAGGFYNEQFF	HLA-A*11:01_B2M	EBNA4	IVTDFSVIK	vdjdb	latent	227														0							0									0		0
EBV	V02,CASSEASGGFYNEQFF	HLA-A*11:01_B2M	EBNA4	IVTDFSVIK	vdjdb	latent	129														0							0									0		1
EBV	V02,CASSGSSGGYYNEQFF	HLA-A*11:01_B2M	EBNA4	IVTDFSVIK	vdjdb	latent	467														0							0									0		0
EBV	V02,CASSRTSGGFYNEQFF	HLA-A*11:01_B2M	EBNA4	IVTDFSVIK	vdjdb	latent	466														0							0									0		0
EBV	V06,CASRTGLASTDTQYF	HLA-A*11:01_B2M	EBNA4	IVTDFSVIK	vdjdb	latent	145														0							0									0		0
EBV	V07,CASSEASGGFYNEQFF	HLA-A*11:01_B2M	EBNA4	IVTDFSVIK	vdjdb	latent	470														0							0									0		0
EBV	V07,CASSLAGGSYNSPLHF	HLA-A*11:01_B2M	EBNA4	IVTDFSVIK	vdjdb	latent	17														0							0									0		0
EBV	V07,CASSLEPGRNEKLFF	HLA-A*11_B2M	EBNA4	IVTDFSVIK	vdjdb	latent	463														0							0									0		0
EBV	V07,CASSLNGGHYEQYF	HLA-A*11:01_B2M	EBNA4	IVTDFSVIK	vdjdb	latent	18														0							0									0		0
EBV	V07,CASSWGQGSNYGYTF	HLA-A*11:01_B2M	EBNA4	IVTDFSVIK	vdjdb	latent	121														0							0									0		0
EBV	V09,CASREGDINTGELFF	HLA-A*11:01_B2M	EBNA4	IVTDFSVIK	vdjdb	latent	58														0							0									0		0
EBV	V09,CASSAWDINTGELFF	HLA-A*11:01_B2M	EBNA4	IVTDFSVIK	vdjdb	latent	465														0							0									0		0
EBV	V09,CASSLGSGNYGYTF	HLA-A*11:01_B2M	EBNA4	IVTDFSVIK	vdjdb	latent	468														0							0									0		0
EBV	V09,CASSVGDWAQGNTIYF	HLA-A*11:01_B2M	EBNA4	IVTDFSVIK	vdjdb	latent	469														0							0									0		0
EBV	V09,CASTELGDTHNEQFF	HLA-A*11:01_B2M	EBNA4	IVTDFSVIK	vdjdb	latent	461														0							0									0		0
EBV	V11,CASSFGGGSNYGYTF	HLA-A*11:01_B2M	EBNA4	IVTDFSVIK	vdjdb	latent	459														1							0									0		0
EBV	V11,CASSWGGGSHYGYTF	HLA-A*11:01_B2M	EBNA4	IVTDFSVIK	vdjdb	latent	464														0							0									0		0
EBV	V11,CASSWGGGSNYGYTF	HLA-A*11:01_B2M	EBNA4	IVTDFSVIK	vdjdb	latent	136														0							0									0		0
EBV	V19,CASSIVGAHTEAFF	HLA-A*11:01_B2M	EBNA4	IVTDFSVIK	vdjdb	latent	460														0							0									0		0
EBV	V20,CSARDGLGLAYEQYF	HLA-A*11:01_B2M	EBNA4	IVTDFSVIK	vdjdb	latent	458														0							0									0		0
EBV	V29,CSVEGGPGTAYNEQFF	HLA-A*11:01_B2M	EBNA4	IVTDFSVIK	vdjdb	latent	462														0							0									0		0
EBV	V07,CASRYRDDSYNEQFF	HLA-B*44:05:01_B2M	EBNA6	EENLLDFVRF	vdjdb	latent	277													0						0			0		0		0				0		0									0
EBV	V07,CASSLGQGVLSDTQYF	HLA-A*02_B2M	LMP2	CLGGLLTMV	vdjdb	latent	524	0	0	0	0	0	0	0	0	0	0	0	0	0	0	0	0	0	0	0	0	0	0	0	0	0	0	0	0	0	0	0	0	0	0	0	0	0	0	0	0	0	0
EBV	V29,CSASPRGGEQYF	HLA-A*02_B2M	LMP2	CLGGLLTMV	vdjdb	latent	239	0	0	0	0	0	0	0	0	0	0	0	0	0	0	0	0	0	0	0	0	0	0	0	0	0	0	0	0	0	0	0	0	0	0	0	0	0	0	0	0	0	0
EBV	V29,CSVGNSGYQETQYF	HLA-A*02_B2M	LMP2	CLGGLLTMV	vdjdb	latent	523	0	0	0	0	0	0	0	0	0	0	0	0	0	0	0	0	0	0	0	0	0	0	0	0	0	0	0	0	0	0	0	0	0	0	0	0	0	0	0	0	0	0
EBV	V29,CSVMLANQETQYF	HLA-A*02_B2M	LMP2	CLGGLLTMV	vdjdb	latent	522	0	0	0	0	0	0	0	0	0	0	0	0	0	0	0	0	0	0	0	0	0	0	0	0	0	0	0	0	0	0	0	0	0	0	0	0	0	0	0	0	0	0
InfluenzaA	V02,CASVPGLSYEQYF	HLA-DRA*01_HLA-DRB1*01	HA	PKYVKQNTLKLAT	vdjdb				0				0	0					0	0		0	0			0											0			0
InfluenzaA	V04,CASSQDPTGYSGANVLTF	HLA-DRA*01:01_HLA-DRB1*04:01	HA	PKYVKQNTLKLAT	vdjdb			0					0			0	0			0					0					0	0			0	0		0					0		0					0
InfluenzaA	V04,CASSQEEGGQPQHF	HLA-DRA*01:01_HLA-DRB1*04:01	HA	PKYVKQNTLKLAT	vdjdb			0					0			0	0			0					0					0	0			0	0		0					0		0					0
InfluenzaA	V05,CASSREGPPDTEAFF	HLA-DRA*01_HLA-DRB1*01	HA	PKYVKQNTLKLAT	vdjdb				0				0	0					0	0		0	0			0											0			0
InfluenzaA	V06,CASGPLGGDNQPQHF	HLA-DRA*01_HLA-DRB1*01	HA	PKYVKQNTLKLAT	vdjdb				0				0	0					0	0		0	0			0											0			0
InfluenzaA	V06,CASRPEKETGELFF	HLA-DRA*01:01_HLA-DRB1*04:01	HA	PKYVKQNTLKLAT	vdjdb			0					0			0	0			0					0					0	0			0	0		0					0		0					0
InfluenzaA	V06,CASSPTQGHSGNTIYF	HLA-DRA*01_HLA-DRB1*01	HA	PKYVKQNTLKLAT	vdjdb				0				0	0					0	0		0	0			0											0			0
InfluenzaA	V06,CASSVGRNTEAFF	HLA-DRA*01:01_HLA-DRB1*04:01	HA	PKYVKQNTLKLAT	vdjdb			0					0			0	0			0					0					1	0			0	0		0					0		0					0
InfluenzaA	V06,CASSYDTNTEAFF	HLA-DRA*01:01_HLA-DRB1*04:01	HA	PKYVKQNTLKLAT	vdjdb			0					0			0	0			0					0					0	0			0	0		0					0		0					0
InfluenzaA	V06,CASSYEGTEAFF	HLA-DRA*01_HLA-DRB1*01	HA	PKYVKQNTLKLAT	vdjdb				0				1	0					0	1		0	0			0											0			0
InfluenzaA	V06,CASSYPTGQGNYGYTF	HLA-DRA*01_HLA-DRB1*01	HA	PKYVKQNTLKLAT	vdjdb				0				0	0					0	0		0	0			0											0			0
InfluenzaA	V06,CASSYSGGVGETQYF	HLA-DRA*01_HLA-DRB1*01	HA	PKYVKQNTLKLAT	vdjdb				0				0	0					0	0		0	0			0											0			0
InfluenzaA	V06,CASSYVGQGLGETQYF	HLA-DRA*01:01_HLA-DRB1*04:01	HA	PKYVKQNTLKLAT	vdjdb			0					0			0	0			0					0					0	0			0	0		0					0		0					0
InfluenzaA	V06,CASTGSSYEQYF	HLA-DRA*01_HLA-DRB1*01	HA	PKYVKQNTLKLAT	vdjdb				1				0	1					1	1		0	0			1											1			0
InfluenzaA	V07,CASSLDGQDYEQYF	HLA-DRA*01:01_HLA-DRB1*04:01	HA	PKYVKQNTLKLAT	vdjdb			0					0			0	0			0					0					0	0			0	0		0					0		0					0
InfluenzaA	V07,CASSLEGQDYEQYF	HLA-DRA*01:01_HLA-DRB1*04:01	HA	PKYVKQNTLKLAT	vdjdb			0					0			0	0			0					0					0	1			0	0		0					0		0					0
InfluenzaA	V07,CASSLGQGEQFF	HLA-DRA*01_HLA-DRB1*01	HA	PKYVKQNTLKLAT	vdjdb				0				0	1					0	0		0	0			0											0			0
InfluenzaA	V07,CASSLGQGEQYF	HLA-DRA*01_HLA-DRB1*01	HA	PKYVKQNTLKLAT	vdjdb				0				0	0					0	0		0	0			0											0			0
InfluenzaA	V07,CASSQPAGPSTDTQYF	HLA-DRA*01_HLA-DRB1*01	HA	PKYVKQNTLKLAT	vdjdb				0				0	0					0	0		0	0			0											0			0
InfluenzaA	V07,CASSVGQGKAFF	HLA-DRA*01_HLA-DRB1*01	HA	PKYVKQNTLKLAT	vdjdb				0				0	0					0	0		0	0			0											0			0
InfluenzaA	V09,CASSAGFSEQFF	HLA-DRA*01_HLA-DRB1*01	HA	PKYVKQNTLKLAT	vdjdb				0				0	0					0	0		0	0			0											0			0
InfluenzaA	V09,CASSFSAEATGELFF	HLA-DRA*01_HLA-DRB1*01	HA	PKYVKQNTLKLAT	vdjdb				0				0	0					0	0		0	0			0											0			0
InfluenzaA	V09,CASSPLTGGQTDTQYF	HLA-DRA*01_HLA-DRB1*01	HA	PKYVKQNTLKLAT	vdjdb				0				0	0					0	0		0	0			0											0			0
InfluenzaA	V09,CASSVAPGSEGEAFF	HLA-DRA*01_HLA-DRB1*01	HA	PKYVKQNTLKLAT	vdjdb				0				0	0					0	0		0	0			0											0			0
InfluenzaA	V09,CASSVTPQGTEAFF	HLA-DRA*01_HLA-DRB1*01	HA	PKYVKQNTLKLAT	vdjdb				0				0	0					0	0		0	0			0											0			0
InfluenzaA	V09,CASSVVPEWEGELFF	HLA-DRA*01_HLA-DRB1*01	HA	PKYVKQNTLKLAT	vdjdb				0				0	0					0	0		0	0			0											0			0
InfluenzaA	V12,CASSLGLAGNTDTQYF	HLA-DRA*01_HLA-DRB1*01	HA	PKYVKQNTLKLAT	vdjdb				0				0	0					0	0		1	0			0											0			0
InfluenzaA	V12,CASSLSGQGALQPQHF	HLA-DRA*01_HLA-DRB1*01	HA	PKYVKQNTLKLAT	vdjdb				0				0	0					0	0		0	0			0											0			0
InfluenzaA	V12,CASSLSQGDQPQHF	HLA-DRA*01_HLA-DRB1*01	HA	PKYVKQNTLKLAT	vdjdb				0				0	0					0	0		0	0			0											0			0
InfluenzaA	V12,CASSRDWETYEQYF	HLA-DRA*01:01_HLA-DRB1*04:01	HA	PKYVKQNTLKLAT	vdjdb			0					0			0	0			0					0					0	0			0	0		0					0		0					0
InfluenzaA	V18,CASSPGQNEQFF	HLA-DRA*01_HLA-DRB1*01	HA	PKYVKQNTLKLAT	vdjdb				0				0	0					0	0		0	0			0											0			0
InfluenzaA	V20,CSAGGWDRVNQPQHF	HLA-DRA*01_HLA-DRB1*01	HA	PKYVKQNTLKLAT	vdjdb				0				0	0					0	0		0	0			0											0			0
InfluenzaA	V20,CSARGQAIYGYTF	HLA-DRA*01_HLA-DRB1*01	HA	PKYVKQNTLKLAT	vdjdb				0				0	0					0	0		0	0			0											0			0
InfluenzaA	V24,CATSDFGEGTDTQYF	HLA-DRA*01:01_HLA-DRB1*04:01	HA	PKYVKQNTLKLAT	vdjdb			0					0			0	0			0					0					0	0			0	0		0					0		1					0
InfluenzaA	V24,CATSDPGQGAGDTQYF	HLA-DRA*01:01_HLA-DRB1*04:01	HA	PKYVKQNTLKLAT	vdjdb			0					0			0	0			0					0					0	0			0	0		0					0		0					0
InfluenzaA	V24,CATSDSTSGGTDTQYF	HLA-DRA*01_HLA-DRB1*01	HA	PKYVKQNTLKLAT	vdjdb				0				0	0					0	0		0	0			0											0			0
InfluenzaA	V24,CATSGWGQGGTGELFF	HLA-DRA*01_HLA-DRB1*01	HA	PKYVKQNTLKLAT	vdjdb				0				0	0					0	0		0	0			0											0			0
InfluenzaA	V25,CASSEFWDGYTF	HLA-DRA*01:01_HLA-DRB1*04:01	HA	PKYVKQNTLKLAT	vdjdb			0					0			0	0			0					1					0	0			0	0		0					0		0					0
InfluenzaA	V25,CASSESGTGDYEQYF	HLA-DRA*01_HLA-DRB1*01	HA	PKYVKQNTLKLAT	vdjdb				0				0	0					0	0		0	0			0											0			0
InfluenzaA	V25,CASSESQTGDYEQYF	HLA-DRA*01_HLA-DRB1*01	HA	PKYVKQNTLKLAT	vdjdb				0				0	0					0	0		0	0			0											0			0
InfluenzaA	V25,CASSFSAEATGELFF	HLA-DRA*01_HLA-DRB1*01	HA	PKYVKQNTLKLAT	vdjdb				0				0	0					0	0		0	0			0											0			0
InfluenzaA	V25,CASSVAGTGDYEQYF	HLA-DRA*01_HLA-DRB1*01	HA	PKYVKQNTLKLAT	vdjdb				0				1	0					0	0		0	0			0											0			0
InfluenzaA	V25,CASSVLTDNGYTF	HLA-DRA*01_HLA-DRB1*01	HA	PKYVKQNTLKLAT	vdjdb				0				0	0					0	0		0	0			0											0			0
InfluenzaA	V28,CASNGGGAVDTQYF	HLA-DRA*01_HLA-DRB1*01	HA	PKYVKQNTLKLAT	vdjdb				0				0	0					0	0		0	0			0											0			0
InfluenzaA	V28,CASPPAGDITGETQYF	HLA-DRA*01:01_HLA-DRB1*04:01	HA	PKYVKQNTLKLAT	vdjdb			0					0			0	0			0					0					0	0			0	0		0					0		0					0
InfluenzaA	V28,CASRTGTHTDTQYF	HLA-DRA*01_HLA-DRB1*01	HA	PKYVKQNTLKLAT	vdjdb				0				0	0					0	0		0	0			0											0			0
InfluenzaA	V28,CASSGPGQGTDTQYF	HLA-DRA*01:01_HLA-DRB1*04:01	HA	PKYVKQNTLKLAT	vdjdb			0					0			0	0			0					0					0	0			0	0		0					0		0					0
InfluenzaA	V28,CASSLAPELDTQYF	HLA-DRA*01_HLA-DRB1*01	HA	PKYVKQNTLKLAT	vdjdb				0				0	0					0	0		0	0			0											0			0
InfluenzaA	V28,CASSLGNGNTIYF	HLA-DRA*01:01_HLA-DRB1*04:01	HA	PKYVKQNTLKLAT	vdjdb			0					0			0	0			0					0					0	0			0	0		0					0		0					0
InfluenzaA	V28,CASSLSPELETQYF	HLA-DRA*01_HLA-DRB1*01	HA	PKYVKQNTLKLAT	vdjdb				0				0	0					0	0		0	0			0											0			0
InfluenzaA	V28,CASSLSQGSRTF	HLA-DRA*01_HLA-DRB1*01	HA	PKYVKQNTLKLAT	vdjdb				0				0	0					0	0		0	0			0											0			0
InfluenzaA	V28,CASSLTGWQYF	HLA-DRA*01:01_HLA-DRB1*04:01	HA	PKYVKQNTLKLAT	vdjdb			0					0			0	0			0					0					0	0			0	0		0					0		0					0
InfluenzaA	V28,CASSPGGGRGSYEQYF	HLA-DRA*01:01_HLA-DRB1*04:01	HA	PKYVKQNTLKLAT	vdjdb			0					0			0	0			0					0					0	0			0	0		0					0		0					0
InfluenzaA	V28,CASSPGGGRNTYEQYF	HLA-DRA*01:01_HLA-DRB1*04:01	HA	PKYVKQNTLKLAT	vdjdb			0					0			0	0			0					0					0	0			0	0		0					0		0					0
InfluenzaA	V28,CASSPGGQLKNIQYF	HLA-DRA*01_HLA-DRB1*01	HA	PKYVKQNTLKLAT	vdjdb				0				0	0					0	0		0	0			0											0			0
InfluenzaA	V28,CASSPLQGTGSGANVLTF	HLA-DRA*01_HLA-DRB1*01	HA	PKYVKQNTLKLAT	vdjdb				0				0	0					0	0		0	0			0											0			0
InfluenzaA	V28,CASSQGDRGNIQYF	HLA-DRA*01:01_HLA-DRB1*04:01	HA	PKYVKQNTLKLAT	vdjdb			0					0			0	0			0					0					0	0			0	0		0					0		0					0
InfluenzaA	V28,CASSSGPAFF	HLA-DRA*01:01_HLA-DRB1*04:01	HA	PKYVKQNTLKLAT	vdjdb			0					0			0	0			0					0					0	0			0	0		0					0		0					0
InfluenzaA	V28,CASSSGPPAKAFF	HLA-DRA*01:01_HLA-DRB1*04:01	HA	PKYVKQNTLKLAT	vdjdb			0					0			0	0			0					0					0	0			0	0		0					0		0					0
InfluenzaA	V28,CASSSIKGAFF	HLA-DRA*01:01_HLA-DRB1*04:01	HA	PKYVKQNTLKLAT	vdjdb			0					0			0	0			0					0					0	0			0	0		0					0		0					0
InfluenzaA	V28,CASSSPSLADNNEQFF	HLA-DRA*01_HLA-DRB1*01	HA	PKYVKQNTLKLAT	vdjdb				0				0	0					0	0		0	0			0											0			0
InfluenzaA	V28,CASSSTGLPYGYTF	HLA-DRA*01:02:03_HLA-DRB1*01:01:01	HA	PKYVKQNTLKLAT	vdjdb				0				0	0					0	0		0	0			0											0			0
InfluenzaA	V28,CASSTTQGFYEQYF	HLA-DRA*01_HLA-DRB1*01	HA	PKYVKQNTLKLAT	vdjdb				0				0	0					0	0		0	0			0											0			0
InfluenzaA	V28,CASSWDRGDGDTQYF	HLA-DRA*01_HLA-DRB1*01	HA	PKYVKQNTLKLAT	vdjdb				0				0	0					0	0		0	0			0											0			0
InfluenzaA	V28,CASTPGTGDVQPQHF	HLA-DRA*01_HLA-DRB1*01	HA	PKYVKQNTLKLAT	vdjdb				0				0	0					0	0		0	0			0											0			0
InfluenzaA	V28,CASTPSPGVSSIGYEQYF	HLA-DRA*01:01_HLA-DRB1*04:01	HA	PKYVKQNTLKLAT	vdjdb			0					0			0	0			0					0					0	0			0	0		0					0		0					0
InfluenzaA	V28,CASVASPGTSALDYEQYF	HLA-DRA*01:01_HLA-DRB1*04:01	HA	PKYVKQNTLKLAT	vdjdb			0					0			0	0			0					0					0	0			0	0		0					0		0					0
InfluenzaA	V28,CASWVGGREDSAQHF	HLA-DRA*01:01_HLA-DRB1*04:01	HA	PKYVKQNTLKLAT	vdjdb			0					0			0	0			0					0					0	0			0	0		0					0		0					0
InfluenzaA	V03,CASSQDLAGEGTDTQYF	HLA-A*02:01_B2M	M	GILGFVFTL	vdjdb			0	0	0	0	0	0	0	0	0	0	0	0	0	0	0	0	0	0	0	0	0	0	0	0	0	0	0	0	0	0	0	0	0	0	0	0	0	0	0	0	0	0
InfluenzaA	V03,CASSQFPLTGGNTEAFF	HLA-A*02:01_B2M	M	GILGFVFTL	vdjdb			0	0	0	0	0	0	0	0	0	0	0	0	0	0	0	0	0	0	0	0	0	0	0	0	0	0	0	0	0	0	0	0	0	0	0	0	0	0	0	0	0	0
InfluenzaA	V04,CASSLVSAHEQYF	HLA-A*02:01_B2M	M	GILGFVFTL	vdjdb			0	0	0	0	0	0	0	0	0	0	0	0	0	0	0	0	0	0	0	0	0	0	0	0	0	0	0	0	0	0	0	0	0	0	0	0	0	0	0	0	0	0
InfluenzaA	V04,CASSPSLAGYGNEQFF	HLA-A*02:01_B2M	M	GILGFVFTL	vdjdb			0	0	0	0	0	0	0	0	0	0	0	0	0	0	0	0	0	0	0	0	0	0	0	0	0	0	0	0	0	0	0	0	0	0	0	0	0	0	0	0	0	0
InfluenzaA	V04,CASSPTLQGPLGETQYF	HLA-A*02:01_B2M	M	GILGFVFTL	vdjdb			0	0	0	0	0	0	0	0	0	0	0	0	0	0	0	0	0	0	0	0	0	0	0	0	0	0	0	0	0	0	0	0	0	0	0	0	0	0	0	0	0	0
InfluenzaA	V04,CASSQDPGYEQYF	HLA-A*02:01_B2M	M	GILGFVFTL	vdjdb			0	1	1	1	0	1	1	0	1	1	0	0	1	0	1	0	0	0	0	0	0	1	1	0	0	0	0	0	0	0	1	0	1	0	1	0	1	0	0	0	0	0
InfluenzaA	V04,CASSQEDLTSGTNEQFF	HLA-A*02:01_B2M	M	GILGFVFTL	vdjdb			0	0	0	0	0	0	0	0	0	0	0	0	0	0	0	0	0	0	0	0	0	0	0	0	0	0	0	0	0	0	0	0	0	0	0	0	0	0	0	0	0	0
InfluenzaA	V04,CASSQGRGPGKYF	HLA-A*02:01_B2M	M	GILGFVFTL	vdjdb			0	0	0	0	0	0	0	0	0	0	0	0	0	0	0	0	0	0	0	0	0	0	0	0	0	0	0	0	0	0	0	0	0	0	0	0	0	0	0	0	0	0
InfluenzaA	V04,CASSQVEAFYEQYF	HLA-A*02:01_B2M	M	GILGFVFTL	vdjdb			0	0	0	0	0	0	0	0	0	0	0	0	0	0	0	0	0	0	0	0	0	0	0	0	0	0	0	0	0	0	0	0	0	0	0	0	0	0	0	0	0	0
InfluenzaA	V04,CAVLVDPYNEQFF	HLA-A*02:01_B2M	M	GILGFVFTL	vdjdb			0	0	0	0	0	0	0	0	0	0	0	0	0	0	0	0	0	0	0	0	0	0	0	0	0	0	0	0	0	0	0	0	0	0	0	0	0	0	0	0	0	0
InfluenzaA	V05,CASSGGRNQPQHF	HLA-A*02:01_B2M	M	GILGFVFTL	vdjdb			0	0	0	0	0	0	0	1	0	0	0	1	0	0	0	0	0	0	0	0	0	0	0	0	0	0	0	0	0	0	0	0	0	0	0	0	0	0	0	0	0	0
InfluenzaA	V05,CASSPLSLGSPYNEQFF	HLA-A*02:01_B2M	M	GILGFVFTL	vdjdb			0	0	0	0	0	0	0	0	0	0	0	0	0	0	0	0	0	0	0	0	0	0	0	0	0	0	0	0	0	0	0	0	0	0	0	0	0	0	0	0	0	0
InfluenzaA	V05,CASSSRSRQYRGSSYEQYF	HLA-A*02:01_B2M	M	GILGFVFTL	vdjdb			0	0	0	0	0	0	0	0	0	0	0	0	0	0	0	0	0	0	0	0	0	0	0	0	0	0	0	0	0	0	0	0	0	0	0	0	0	0	0	0	0	0
InfluenzaA	V06,CASRTGTGAFYEQYF	HLA-A*02:01_B2M	M	GILGFVFTL	vdjdb			0	0	0	0	0	0	0	0	0	0	0	0	0	0	0	0	0	0	0	0	0	0	0	0	0	0	0	0	0	0	0	0	0	0	0	0	0	0	0	0	0	0
InfluenzaA	V06,CASSEAISGAWDEQFF	HLA-A*02:01_B2M	M	GILGFVFTL	vdjdb			0	0	0	0	0	0	0	0	0	0	0	0	0	0	0	0	0	0	0	0	0	0	0	0	0	0	0	0	0	0	0	0	0	0	0	0	0	0	0	0	0	0
InfluenzaA	V06,CASSKQTGTGNYGYTF	HLA-A*02:01_B2M	M	GILGFVFTL	vdjdb			0	0	0	0	0	0	0	0	0	0	0	0	0	0	0	0	0	0	0	0	0	0	0	0	0	0	0	0	0	0	0	0	0	0	0	0	0	0	0	0	0	0
InfluenzaA	V06,CASSYGLEQFF	HLA-A*02:01_B2M	M	GILGFVFTL	vdjdb			0	0	0	0	0	0	0	0	0	0	0	0	0	0	0	0	0	0	0	0	0	0	0	0	0	0	0	0	0	0	0	0	0	0	0	0	0	0	0	1	0	0
InfluenzaA	V06,CASSYLAGEITDTQYF	HLA-A*02:01_B2M	M	GILGFVFTL	vdjdb			0	0	0	0	0	0	0	0	0	0	0	0	0	0	0	0	0	0	0	0	0	0	0	0	0	0	0	0	0	0	0	0	0	0	0	0	0	0	0	0	0	0
InfluenzaA	V06,CASSYSGHVNTEAFF	HLA-A*02:01_B2M	M	GILGFVFTL	vdjdb			0	0	0	0	0	0	0	0	0	0	0	0	0	0	0	0	0	0	0	0	0	0	0	0	0	0	0	0	0	0	0	0	0	0	0	0	0	0	0	0	0	0
InfluenzaA	V06,CASSYTLPGTVPQRNQPQHF	HLA-A*02:01_B2M	M	GILGFVFTL	vdjdb			0	0	0	0	0	0	0	0	0	0	0	0	0	0	0	0	0	0	0	0	0	0	0	0	0	0	0	0	0	0	0	0	0	0	0	0	0	0	0	0	0	0
InfluenzaA	V06,CASTPQGAYEQYF	HLA-A*02:01_B2M	M	GILGFVFTL	vdjdb			0	0	0	1	0	0	0	0	0	0	0	0	0	0	0	0	0	0	0	0	0	0	0	0	0	0	0	1	0	0	0	0	0	0	0	0	0	0	0	0	0	0
InfluenzaA	V07,CASSLAGGSNQPQHF	HLA-A*02:01_B2M	M	GILGFVFTL	vdjdb			0	0	0	0	1	0	1	0	0	1	1	1	0	1	0	0	0	1	1	0	1	1	0	1	0	1	0	0	1	0	0	0	0	0	1	1	0	0	0	0	0	0
InfluenzaA	V07,CASSLAPLSTDTQYF	HLA-A*02:01_B2M	M	GILGFVFTL	vdjdb			0	0	0	0	0	0	0	0	0	0	0	0	0	0	0	0	0	0	0	0	0	0	0	0	0	0	0	0	0	0	0	0	0	0	0	0	0	0	0	0	0	0
InfluenzaA	V07,CASSPLDTKQQFF	HLA-A*02:01_B2M	M	GILGFVFTL	vdjdb			0	0	0	0	0	0	0	0	0	0	0	0	0	0	0	0	0	0	0	0	0	0	0	0	0	0	0	0	0	0	0	0	0	0	0	0	0	0	0	0	0	0
InfluenzaA	V07,CASSPSGPWPQYF	HLA-A*02:01_B2M	M	GILGFVFTL	vdjdb			0	0	0	0	0	0	0	0	0	0	0	0	0	0	0	0	0	0	0	0	0	0	0	0	0	0	0	0	0	0	0	0	0	0	0	0	0	0	0	0	0	0
InfluenzaA	V07,CASSRPGTSAFPYEQYF	HLA-A*02:01_B2M	M	GILGFVFTL	vdjdb			0	0	0	0	0	0	0	0	0	0	0	0	0	0	0	0	0	0	0	0	0	0	0	0	0	0	0	0	0	0	0	0	0	0	0	0	0	0	0	0	0	0
InfluenzaA	V07,CASSSHRGEGAFF	HLA-A*02:01_B2M	M	GILGFVFTL	vdjdb			0	0	0	0	0	0	0	0	0	0	0	0	0	0	0	0	0	0	0	0	0	0	0	0	0	0	0	0	0	0	0	0	0	0	0	0	0	0	0	0	0	0
InfluenzaA	V07,CASTLAGVGYEQFF	HLA-A*02:01_B2M	M	GILGFVFTL	vdjdb			0	0	0	0	0	0	0	0	0	0	0	0	0	0	0	0	0	0	0	0	0	0	0	0	0	0	0	0	0	0	0	0	0	0	0	0	0	0	0	0	0	0
InfluenzaA	V09,CASSLFGSPLHF	HLA-A*02:01_B2M	M	GILGFVFTL	vdjdb			0	0	0	0	0	0	0	0	0	0	0	0	0	0	0	0	0	0	0	0	0	0	0	0	0	0	0	0	0	0	0	0	0	0	0	0	0	0	0	0	0	0
InfluenzaA	V09,CASSVDGGGLDEQFF	HLA-A*02:01_B2M	M	GILGFVFTL	vdjdb			0	0	0	0	0	0	0	0	0	0	0	0	0	0	0	0	0	0	0	0	0	0	0	0	0	0	0	0	0	0	0	0	0	0	0	0	0	0	0	0	0	0
InfluenzaA	V09,CASSVDPAGGSSYEQYF	HLA-A*02:01_B2M	M	GILGFVFTL	vdjdb			0	0	0	0	0	0	0	0	0	0	0	0	0	0	0	0	0	0	0	0	0	0	0	0	0	0	0	0	0	0	0	0	0	0	0	0	0	0	0	0	0	0
InfluenzaA	V09,CASSVEDYGSVSYGYTF	HLA-A*02:01_B2M	M	GILGFVFTL	vdjdb			0	0	0	0	0	0	0	0	0	0	0	0	0	0	0	0	0	0	0	0	0	0	0	0	0	0	0	0	0	0	0	0	0	0	0	0	0	0	0	0	0	0
InfluenzaA	V09,CASSVVASSYNEQFF	HLA-A*02:01_B2M	M	GILGFVFTL	vdjdb			0	0	0	0	0	0	0	0	1	0	0	0	0	0	0	0	0	0	0	0	0	0	0	0	0	0	0	0	0	0	0	0	0	0	0	0	0	0	0	0	0	0
InfluenzaA	V10,CAITGGGEQFF	HLA-A*02:01_B2M	M	GILGFVFTL	vdjdb			0	0	0	0	0	0	0	0	0	0	0	0	0	0	0	0	0	0	0	0	0	0	0	0	0	0	0	0	0	0	0	0	0	0	0	0	0	0	0	0	0	0
InfluenzaA	V12,CASGLVPGGLVYEQYF	HLA-A*02:01_B2M	M	GILGFVFTL	vdjdb			0	0	0	0	0	0	0	0	0	0	0	0	0	0	0	0	0	0	0	0	0	0	0	0	0	0	0	0	0	0	0	0	0	0	0	0	0	0	0	0	0	0
InfluenzaA	V14,CASSQDWGAGTQYF	HLA-A*02:01_B2M	M	GILGFVFTL	vdjdb			0	0	0	0	0	0	0	0	0	0	0	0	0	0	0	0	0	0	0	0	0	0	0	0	0	0	0	0	0	0	0	0	0	0	0	0	0	0	0	0	0	0
InfluenzaA	V18,CASSLTGTVYEQYF	HLA-A*02:01_B2M	M	GILGFVFTL	vdjdb			0	0	0	0	0	0	0	0	0	0	0	0	0	0	0	0	0	0	0	0	0	0	0	0	0	0	0	0	0	0	0	0	0	0	0	0	0	0	0	0	0	0
InfluenzaA	V18,CASSPTGVGEQFF	HLA-A*02:01_B2M	M	GILGFVFTL	vdjdb			0	1	0	0	0	1	0	0	0	0	0	0	1	0	0	0	0	0	0	0	0	0	0	0	0	0	0	0	0	0	0	0	0	0	0	0	0	0	0	0	0	0
InfluenzaA	V18,CASSPVGIDEQYF	HLA-A*02:01_B2M	M	GILGFVFTL	vdjdb			0	0	0	0	0	0	0	0	0	0	0	0	0	0	0	0	0	0	0	0	0	0	0	0	0	0	0	0	0	0	0	0	0	0	0	0	0	0	0	0	0	0
InfluenzaA	V18,CASSPVGIGEAFF	HLA-A*02:01_B2M	M	GILGFVFTL	vdjdb			0	0	0	0	0	0	0	0	0	0	0	0	0	0	0	0	0	0	0	0	0	0	0	0	0	0	0	0	0	0	0	0	0	0	0	0	0	0	0	0	0	0
InfluenzaA	V18,CASSRVGTTYEQYF	HLA-A*02:01_B2M	M	GILGFVFTL	vdjdb			0	0	0	0	0	0	0	0	0	0	0	0	0	0	0	0	0	0	0	0	0	0	0	0	0	0	0	0	0	0	0	0	0	0	0	0	0	0	0	0	0	0
InfluenzaA	V19,CAPLKGSSYEQYF	HLA-A*02:01_B2M	M	GILGFVFTL	vdjdb			0	0	0	0	0	0	0	0	0	0	0	0	0	0	0	0	0	0	0	0	0	0	0	0	0	0	0	0	0	0	0	0	0	0	0	0	0	0	0	0	0	0
InfluenzaA	V19,CASAAGTYGYTF	HLA-A*02:01_B2M	M	GILGFVFTL	vdjdb			0	0	0	0	0	0	0	0	0	0	0	0	0	0	0	0	0	0	0	0	0	0	0	0	0	0	0	0	0	0	0	0	0	0	0	0	0	0	0	0	0	0
InfluenzaA	V19,CASATGTYGYTF	HLA-A*02:01_B2M	M	GILGFVFTL	vdjdb			0	0	0	0	0	0	0	0	0	0	0	0	0	0	0	0	0	0	0	0	0	0	0	0	0	0	0	0	0	0	0	0	0	0	0	0	0	0	0	0	0	0
InfluenzaA	V19,CASGAGGPLNEQFF	HLA-A*02:01_B2M	M	GILGFVFTL	vdjdb			0	0	0	0	0	0	0	0	0	0	0	0	0	0	0	0	0	0	0	0	0	0	0	0	0	0	0	0	0	0	0	0	0	0	0	0	0	0	0	0	0	0
InfluenzaA	V19,CASGVRSGEVEQFF	HLA-A*02:01_B2M	M	GILGFVFTL	vdjdb			0	0	0	0	0	0	0	0	0	0	0	0	0	0	0	0	0	0	0	0	0	0	0	0	0	0	0	0	0	0	0	0	0	0	0	0	0	0	0	0	0	0
InfluenzaA	V19,CASRSGAEAFF	HLA-A*02_B2M	M	GILGFVFTL	vdjdb			0	0	0	0	0	0	0	0	0	0	0	0	0	0	0	0	0	0	0	0	0	0	0	0	0	0	0	0	0	0	0	0	0	0	0	0	0	0	0	0	0	0
InfluenzaA	V19,CASSARATDTQYF	HLA-A*02:01_B2M	M	GILGFVFTL	vdjdb			0	0	0	0	0	0	0	0	0	0	0	0	0	0	0	0	0	0	0	0	0	0	0	0	0	0	0	0	0	0	0	0	0	0	0	0	0	0	0	0	0	0
InfluenzaA	V19,CASSARSADTQYF	HLA-A*02:01_B2M	M	GILGFVFTL	vdjdb			0	0	0	0	0	0	0	0	0	0	0	0	0	0	0	0	0	0	0	0	0	0	0	0	0	0	0	0	0	0	0	0	0	0	0	0	0	0	0	0	0	0
InfluenzaA	V19,CASSARSSYEQYF	HLA-A*02:01_B2M	M	GILGFVFTL	vdjdb			0	0	0	0	0	0	0	0	0	0	0	0	0	0	0	0	0	1	0	0	0	0	0	1	0	0	0	0	0	0	0	0	0	0	0	0	0	0	0	0	0	0
InfluenzaA	V19,CASSARSTGELFF	HLA-A*02:01_B2M	M	GILGFVFTL	vdjdb			0	0	0	0	0	0	0	1	0	0	0	0	0	0	0	0	0	0	0	0	0	0	0	0	0	0	0	0	0	0	0	0	0	0	0	0	0	0	0	0	0	0
InfluenzaA	V19,CASSATSIYEQFF	HLA-A*02:01_B2M	M	GILGFVFTL	vdjdb			0	0	0	0	0	0	0	0	0	0	0	0	0	0	0	0	0	0	0	0	0	0	0	0	0	0	0	0	0	0	0	0	0	0	0	0	0	0	0	0	0	0
InfluenzaA	V19,CASSDRGGGDEQFF	HLA-A*02:01_B2M	M	GILGFVFTL	vdjdb			0	0	0	0	0	0	0	0	0	0	0	0	0	0	0	0	0	0	0	0	0	0	0	0	0	0	0	0	0	0	0	0	0	0	0	0	0	0	0	0	0	0
InfluenzaA	V19,CASSDRSSQPQHF	HLA-A*02:01_B2M	M	GILGFVFTL	vdjdb			0	0	0	0	0	0	0	0	0	0	0	0	0	0	0	0	0	0	0	0	0	0	0	0	0	0	0	0	0	0	0	0	0	0	0	0	0	0	0	0	0	0
InfluenzaA	V19,CASSFGMHGYTF	HLA-A*02:01_B2M	M	GILGFVFTL	vdjdb			0	0	0	0	0	0	0	0	0	0	0	0	0	0	0	0	0	0	0	0	0	0	0	0	0	0	0	0	0	0	0	0	0	0	0	0	0	0	0	0	0	0
InfluenzaA	V19,CASSFRSTDTQYF	HLA-A*02:01_B2M	M	GILGFVFTL	vdjdb			0	0	0	0	0	1	0	1	0	0	0	0	0	0	0	0	0	0	0	0	0	0	0	0	0	0	0	0	0	0	0	0	0	0	0	0	0	0	0	0	0	0
InfluenzaA	V19,CASSGLSNQPQHF	HLA-A*02:01_B2M	M	GILGFVFTL	vdjdb			0	1	0	0	0	0	0	0	0	0	0	0	0	0	0	0	0	0	0	0	0	0	0	0	0	0	0	0	0	0	0	0	0	0	0	0	0	1	0	0	0	0
InfluenzaA	V19,CASSGRAAGELFF	HLA-A*02:01_B2M	M	GILGFVFTL	vdjdb			0	0	0	0	0	0	0	0	0	0	0	0	0	0	0	0	0	0	0	0	0	0	0	0	0	0	0	0	0	0	0	0	0	0	0	0	0	0	0	0	0	0
InfluenzaA	V19,CASSGRSADTQYF	HLA-A*02:01_B2M	M	GILGFVFTL	vdjdb			1	0	0	0	0	0	0	0	0	0	0	0	0	0	0	0	0	0	0	0	0	0	0	0	0	0	0	0	0	0	0	0	0	0	0	0	0	0	0	0	0	0
InfluenzaA	V19,CASSGRSNTEAFF	HLA-A*02:01_B2M	M	GILGFVFTL	vdjdb			0	0	0	0	0	0	0	0	0	0	0	0	0	0	0	0	0	0	0	0	0	0	0	0	0	0	0	0	0	0	0	0	0	0	0	0	0	0	0	0	0	0
InfluenzaA	V19,CASSGRSQETQYF	HLA-A*02:01_B2M	M	GILGFVFTL	vdjdb			0	0	0	0	0	0	0	0	0	0	0	0	0	0	0	0	0	0	0	0	0	0	0	0	0	0	0	0	0	0	0	0	0	0	0	0	0	0	0	0	0	0
InfluenzaA	V19,CASSGRSSQPQHF	HLA-A*02:01_B2M	M	GILGFVFTL	vdjdb			0	0	0	0	0	0	0	0	0	0	0	0	0	0	0	0	0	0	0	0	0	0	0	0	0	0	0	0	0	0	0	0	0	0	0	0	0	0	0	0	0	0
InfluenzaA	V19,CASSGRSTDTQYF	HLA-A*02:01_B2M	M	GILGFVFTL	vdjdb			0	0	0	1	1	1	1	1	1	0	0	0	1	1	0	0	0	0	0	0	0	1	0	0	0	0	0	0	0	0	0	0	0	0	0	1	0	0	0	1	0	0
InfluenzaA	V19,CASSGRSTGELFF	HLA-A*02:01_B2M	M	GILGFVFTL	vdjdb			0	0	0	0	0	1	0	1	0	0	0	0	1	0	0	0	0	0	0	0	0	0	0	1	0	0	1	0	0	0	0	0	0	0	0	0	0	0	0	0	0	0
InfluenzaA	V19,CASSIFGGAEAFF	HLA-A*02:01_B2M	M	GILGFVFTL	vdjdb			0	0	0	0	0	0	0	1	0	0	0	0	0	0	0	0	0	0	0	0	0	0	0	0	0	0	0	0	0	0	0	0	0	0	0	0	0	0	0	0	0	0
InfluenzaA	V19,CASSIFGQREQYF	HLA-A*02:01:48_B2M	M	GILGFVFTL	vdjdb			0	0	0	0	0	0	0	0	0	0	0	0	0	0	0	0	0	0	0	0	0	0	0	0	0	0	0	0	0	0	0	0	0	0	0	0	0	0	0	0	0	0
InfluenzaA	V19,CASSIFHTDTQYF	HLA-A*02:01_B2M	M	GILGFVFTL	vdjdb			0	0	0	0	0	1	0	0	0	0	0	1	0	0	0	0	0	0	0	0	0	0	0	0	0	0	0	0	0	0	0	0	0	0	0	0	0	0	0	0	0	0
InfluenzaA	V19,CASSIFSGGQNIQYF	HLA-A*02:01_B2M	M	GILGFVFTL	vdjdb			0	0	0	0	0	0	0	0	0	0	0	0	0	0	0	0	0	0	0	0	0	0	0	0	0	0	0	0	0	0	0	0	0	0	0	0	0	0	0	0	0	0
InfluenzaA	V19,CASSIGIYGYTF	HLA-A*02:01_B2M	M	GILGFVFTL	vdjdb			1	0	0	0	1	1	0	0	0	0	0	0	0	0	1	0	0	0	0	0	0	0	0	0	0	0	0	1	0	0	0	0	1	0	0	0	0	0	0	0	0	0
InfluenzaA	V19,CASSIGSYGYTF	HLA-A*02_B2M	M	GILGFVFTL	vdjdb			1	1	1	1	1	1	1	1	1	0	1	0	1	0	0	0	0	1	0	1	0	1	0	1	0	0	0	1	1	0	0	0	1	0	0	0	0	1	0	0	1	0
InfluenzaA	V19,CASSIGVYGYTF	HLA-A*02:01:48_B2M	M	GILGFVFTL	vdjdb			0	0	1	0	1	1	0	0	1	0	0	0	1	0	1	0	1	0	0	0	0	1	0	1	0	0	0	1	1	0	0	0	1	0	0	1	0	0	1	0	0	0
InfluenzaA	V19,CASSIGYYGYTF	HLA-A*02:01_B2M	M	GILGFVFTL	vdjdb			0	1	1	1	1	1	0	1	1	0	0	0	0	0	0	0	0	0	1	0	0	0	0	0	0	0	0	0	0	0	0	0	1	0	0	0	0	0	0	0	0	0
InfluenzaA	V19,CASSIHSGGAVEQFF	HLA-A*02:01_B2M	M	GILGFVFTL	vdjdb			0	0	0	0	0	0	0	0	0	0	0	0	0	0	0	0	0	0	0	0	0	0	0	0	0	0	0	0	0	0	0	0	0	0	0	0	0	0	0	0	0	0
InfluenzaA	V19,CASSIHSTDTQYF	HLA-A*02:01_B2M	M	GILGFVFTL	vdjdb			0	0	0	0	0	0	0	0	0	0	0	0	0	0	0	0	0	0	0	0	0	0	0	0	0	0	0	0	0	0	0	0	0	0	0	0	0	0	0	0	0	0
InfluenzaA	V19,CASSIISVDGYTF	HLA-A*02:01_B2M	M	GILGFVFTL	vdjdb			0	0	0	0	0	0	0	0	0	0	0	0	0	0	0	0	0	0	0	0	0	0	0	0	0	0	0	0	0	0	0	0	0	0	0	0	0	0	0	0	0	0
InfluenzaA	V19,CASSILAVAGNEQFF	HLA-A*02:01_B2M	M	GILGFVFTL	vdjdb			0	0	0	0	0	0	0	0	0	0	0	0	0	0	0	0	0	0	0	0	0	0	0	0	0	0	0	0	0	0	0	0	0	0	0	0	0	0	0	0	0	0
InfluenzaA	V19,CASSILSNTEAFF	HLA-A*02:01_B2M	M	GILGFVFTL	vdjdb			0	0	0	0	0	0	0	0	0	0	0	1	0	0	0	0	0	0	0	0	0	0	0	0	0	0	0	1	0	0	0	0	0	0	0	0	0	0	0	0	0	0
InfluenzaA	V19,CASSILTGPRTEAFF	HLA-A*02:01_B2M	M	GILGFVFTL	vdjdb			0	0	0	0	0	0	0	0	0	0	0	0	0	0	0	0	0	0	0	0	0	0	0	0	0	0	0	0	0	0	0	0	0	0	0	0	0	0	0	0	0	0
InfluenzaA	V19,CASSIRAAETQYF	HLA-A*02_B2M	M	GILGFVFTL	vdjdb			0	0	0	0	0	0	0	0	0	0	0	0	0	0	0	0	0	0	0	0	0	0	0	0	0	0	0	0	0	0	0	0	0	0	0	0	0	0	0	0	0	0
InfluenzaA	V19,CASSIRAGETQYF	HLA-A*02:01_B2M	M	GILGFVFTL	vdjdb			0	0	0	0	1	0	0	0	0	0	0	0	0	0	0	0	0	0	0	0	0	0	0	1	0	0	0	0	0	0	0	0	0	0	0	0	0	0	0	0	0	0
InfluenzaA	V19,CASSIRASGVEQFF	HLA-A*02:01_B2M	M	GILGFVFTL	vdjdb			0	0	0	0	0	0	0	0	0	0	0	0	0	0	0	0	0	0	0	0	0	0	0	0	0	0	0	0	0	0	0	0	0	0	0	0	0	0	0	0	0	0
InfluenzaA	V19,CASSIRASNEQFF	HLA-A*02:01_B2M	M	GILGFVFTL	vdjdb			0	0	0	0	0	0	0	0	0	0	0	0	0	0	0	0	0	0	0	0	0	0	0	0	0	0	0	0	0	0	0	0	0	0	0	0	0	0	0	0	0	0
InfluenzaA	V19,CASSIRASYEQYF	HLA-A*02:01_B2M	M	GILGFVFTL	vdjdb			0	0	1	1	1	0	0	1	0	0	0	0	1	0	0	0	0	0	1	0	0	0	0	0	0	0	0	0	0	0	0	0	0	0	0	0	0	0	0	0	1	0
InfluenzaA	V19,CASSIRGSETQYF	HLA-A*02:01_B2M	M	GILGFVFTL	vdjdb			0	0	1	0	0	0	0	0	0	0	0	1	0	0	1	0	0	0	0	0	0	0	0	0	0	0	0	0	0	0	0	0	0	0	0	1	0	0	0	0	0	0
InfluenzaA	V19,CASSIRSAHEQFF	HLA-A*02:01_B2M	M	GILGFVFTL	vdjdb			0	0	0	0	0	0	0	0	0	0	0	0	0	0	0	0	0	0	0	0	0	0	0	0	0	0	0	0	0	0	0	0	0	0	0	0	0	0	0	0	0	0
InfluenzaA	V19,CASSIRSEDTQYF	HLA-A*02:01_B2M	M	GILGFVFTL	vdjdb			0	0	0	0	0	0	0	0	0	0	0	0	0	0	0	0	0	0	0	0	0	0	0	0	0	0	0	0	0	0	0	0	0	0	0	0	0	0	0	0	0	0
InfluenzaA	V19,CASSIRSGETQYF	HLA-A*02:01_B2M	M	GILGFVFTL	vdjdb			0	1	0	0	0	0	0	0	0	0	0	1	0	0	0	0	0	0	0	0	0	0	0	0	0	0	0	0	0	0	0	0	0	0	0	0	0	0	0	0	0	0
InfluenzaA	V19,CASSIRSGGEQYF	HLA-A*02:01_B2M	M	GILGFVFTL	vdjdb			0	0	0	0	0	0	0	0	0	0	0	0	0	0	0	0	0	0	0	0	0	0	0	0	0	0	0	0	0	0	0	0	0	0	0	0	0	0	0	0	0	0
InfluenzaA	V19,CASSIRSGVEQFF	HLA-A*02:01_B2M	M	GILGFVFTL	vdjdb			0	0	0	0	0	0	0	0	0	0	0	0	0	0	0	0	0	0	0	0	0	0	0	0	0	0	0	0	0	0	0	0	0	0	0	0	0	0	0	0	0	0
InfluenzaA	V19,CASSIRSGYEQFF	HLA-A*02:01_B2M	M	GILGFVFTL	vdjdb			0	0	0	0	0	0	0	0	0	0	0	0	0	0	0	0	0	0	0	0	0	0	0	0	0	0	0	0	0	0	0	0	0	0	0	0	0	0	0	0	0	0
InfluenzaA	V19,CASSIRSGYEQYF	HLA-A*02:01_B2M	M	GILGFVFTL	vdjdb			0	0	0	1	0	0	0	0	0	0	0	0	1	0	0	0	0	0	0	0	0	0	0	0	0	0	0	0	0	0	0	0	0	0	0	0	0	1	0	0	0	0
InfluenzaA	V19,CASSIRSSHEQYF	HLA-A*02:01_B2M	M	GILGFVFTL	vdjdb			0	0	0	0	0	0	0	0	0	0	0	0	0	0	0	0	0	0	0	0	0	0	0	0	0	0	0	0	0	0	0	0	0	0	0	0	0	0	0	0	0	0
InfluenzaA	V19,CASSIRSSNEQFF	HLA-A*02:01_B2M	M	GILGFVFTL	vdjdb			0	0	0	0	1	1	0	0	0	0	0	0	0	0	0	0	0	0	0	0	0	0	0	1	0	0	0	1	0	0	0	0	0	0	0	0	0	0	0	0	0	0
InfluenzaA	V19,CASSIRSSTEAFF	HLA-A*02_B2M	M	GILGFVFTL	vdjdb			0	0	0	0	0	0	0	0	0	0	0	0	0	0	0	0	0	0	0	0	0	0	0	0	0	0	0	0	0	1	0	0	0	0	0	0	0	0	0	0	0	0
InfluenzaA	V19,CASSIRSTDTQYF	HLA-A*02:01_B2M	M	GILGFVFTL	vdjdb			1	0	1	1	1	1	1	1	1	1	1	0	1	1	1	0	0	0	0	0	0	0	0	0	0	0	0	0	1	0	0	0	1	0	0	1	1	0	1	1	1	0
InfluenzaA	V19,CASSIRSVAEAFF	HLA-A*02:01_B2M	M	GILGFVFTL	vdjdb			0	0	0	0	0	0	0	0	0	0	0	0	0	0	0	0	0	0	0	0	0	0	0	0	0	0	0	0	0	0	0	0	0	0	0	0	0	0	0	0	0	0
InfluenzaA	V19,CASSISSTGELFF	HLA-A*02:01_B2M	M	GILGFVFTL	vdjdb			0	0	1	0	1	1	0	0	0	0	0	0	0	0	0	0	0	0	1	0	0	0	0	0	0	0	0	0	1	0	0	0	0	1	0	0	0	0	0	0	0	0
InfluenzaA	V19,CASSITSSYNEQFF	HLA-A*02:01_B2M	M	GILGFVFTL	vdjdb			0	0	0	0	0	0	1	0	1	0	0	0	0	0	0	0	0	0	0	0	0	1	0	0	0	0	0	0	0	0	0	0	0	0	0	0	0	0	0	0	0	0
InfluenzaA	V19,CASSIVSNQPQHF	HLA-A*02:01_B2M	M	GILGFVFTL	vdjdb			1	1	0	0	0	0	1	0	1	0	1	1	0	0	1	0	0	0	1	0	0	1	0	1	1	0	0	0	0	0	0	0	0	0	1	0	0	0	0	0	1	0
InfluenzaA	V19,CASSIVSQETQYF	HLA-A*02:01_B2M	M	GILGFVFTL	vdjdb			0	1	0	0	0	0	0	0	0	0	0	0	0	0	0	0	0	0	0	0	0	0	0	1	0	0	0	0	0	0	0	0	0	0	0	0	0	1	0	0	0	0
InfluenzaA	V19,CASSIYSGPYNEQFF	HLA-A*02:01_B2M	M	GILGFVFTL	vdjdb			0	0	0	0	0	0	0	0	0	0	0	0	0	0	0	0	0	0	0	0	0	0	0	0	0	0	0	0	0	0	0	0	0	0	0	0	0	0	0	0	0	0
InfluenzaA	V19,CASSIYSGQPQHF	HLA-A*02:01_B2M	M	GILGFVFTL	vdjdb			0	0	0	0	0	0	0	0	0	0	0	0	0	0	0	0	0	0	0	0	0	0	0	0	0	0	0	0	0	0	0	0	0	0	0	0	0	0	0	0	0	0
InfluenzaA	V19,CASSIYSIEEQFF	HLA-A*02:01_B2M	M	GILGFVFTL	vdjdb			0	0	0	0	0	0	0	0	0	0	0	0	0	0	0	0	0	0	0	0	0	0	0	0	0	0	0	0	0	0	0	0	0	0	0	0	0	0	0	0	0	0
InfluenzaA	V19,CASSIYSNQPQHF	HLA-A*02:01_B2M	M	GILGFVFTL	vdjdb			0	0	0	1	0	1	0	1	0	1	0	0	1	1	1	0	1	0	0	0	0	0	0	0	0	1	0	1	0	0	1	0	0	0	0	1	0	1	1	0	0	0
InfluenzaA	V19,CASSKANGGSNQPQHF	HLA-A*02:01_B2M	M	GILGFVFTL	vdjdb			0	0	0	0	0	0	0	0	0	0	0	0	0	0	0	0	0	0	0	0	0	0	0	0	0	0	0	0	0	0	0	0	0	0	0	0	0	0	0	0	0	0
InfluenzaA	V19,CASSKRSTDTQYF	HLA-A*02:01_B2M	M	GILGFVFTL	vdjdb			0	0	0	0	0	0	0	0	0	1	0	0	1	0	0	0	0	0	0	0	0	0	0	0	0	0	0	1	0	0	0	0	0	0	0	0	0	0	0	0	0	0
InfluenzaA	V19,CASSKRSTGELFF	HLA-A*02:01_B2M	M	GILGFVFTL	vdjdb			0	0	0	0	0	0	0	0	0	1	0	0	0	0	0	0	0	0	0	0	0	0	0	0	0	0	0	0	0	0	0	0	0	0	0	0	0	0	0	0	0	0
InfluenzaA	V19,CASSLGIYGYTF	HLA-A*02:01_B2M	M	GILGFVFTL	vdjdb			0	0	0	0	0	0	0	0	0	0	0	0	0	0	0	0	0	0	0	0	0	0	0	0	0	0	0	1	0	0	0	0	0	0	0	0	0	0	0	0	0	0
InfluenzaA	V19,CASSLRSSYEQYF	HLA-A*02:01_B2M	M	GILGFVFTL	vdjdb			0	0	0	1	1	1	0	1	0	1	0	0	1	0	0	0	0	0	0	0	1	0	0	1	0	0	0	0	0	0	0	0	0	0	0	0	0	0	0	0	0	0
InfluenzaA	V19,CASSMFGGNEQFF	HLA-A*02:01_B2M	M	GILGFVFTL	vdjdb			0	0	0	0	0	0	0	0	0	0	0	0	0	0	0	0	0	0	0	0	0	0	0	0	0	0	0	0	0	0	0	0	0	0	0	0	0	0	0	0	0	0
InfluenzaA	V19,CASSMFVGQPQHF	HLA-A*02:01_B2M	M	GILGFVFTL	vdjdb			0	0	0	0	0	0	1	0	0	0	0	0	0	0	0	0	0	0	0	0	0	0	0	0	0	0	0	0	0	0	0	0	0	0	0	0	0	0	0	0	0	0
InfluenzaA	V19,CASSMGSYGYTF	HLA-A*02:01_B2M	M	GILGFVFTL	vdjdb			0	1	0	0	0	1	1	0	0	0	0	1	1	0	0	0	0	0	0	0	0	0	0	0	0	0	0	0	0	0	0	0	0	0	0	0	0	1	0	0	0	0
InfluenzaA	V19,CASSMISINEQFF	HLA-A*02:01_B2M	M	GILGFVFTL	vdjdb			0	0	0	0	0	0	0	0	0	0	0	0	0	0	0	0	0	0	0	0	0	0	0	0	0	0	0	0	0	0	0	0	0	0	0	0	0	0	0	0	0	0
InfluenzaA	V19,CASSMRSADTQYF	HLA-A*02:01_B2M	M	GILGFVFTL	vdjdb			0	0	0	0	0	1	0	0	0	0	0	0	0	0	0	0	0	0	0	0	0	0	0	0	0	0	0	0	0	0	0	0	0	0	0	0	0	0	0	0	0	0
InfluenzaA	V19,CASSMRSSYEQYF	HLA-A*02:01_B2M	M	GILGFVFTL	vdjdb			0	0	1	0	1	1	0	0	0	0	0	0	1	0	0	0	0	0	0	0	0	0	0	0	0	0	0	0	0	0	0	0	0	0	0	0	0	0	0	0	1	0
InfluenzaA	V19,CASSMRSTDTQYF	HLA-A*02:01_B2M	M	GILGFVFTL	vdjdb			0	0	1	1	0	0	0	0	0	0	1	0	0	0	0	0	0	0	0	0	0	0	0	0	0	0	0	0	1	0	0	0	0	0	0	0	0	0	0	0	0	0
InfluenzaA	V19,CASSMVGGSYNEQFF	HLA-A*02:01_B2M	M	GILGFVFTL	vdjdb			0	0	0	0	0	0	0	0	0	0	0	0	0	0	0	0	0	0	0	0	0	0	0	0	0	0	0	0	0	0	1	0	0	0	0	0	0	0	0	0	0	0
InfluenzaA	V19,CASSPRGGMTQHF	HLA-A*02:01_B2M	M	GILGFVFTL	vdjdb			0	0	0	0	0	0	0	0	0	0	0	0	0	0	0	0	0	0	0	0	0	0	0	0	0	0	0	0	0	0	0	0	0	0	0	0	0	0	0	0	0	0
InfluenzaA	V19,CASSPRSNQPQHF	HLA-A*02:01_B2M	M	GILGFVFTL	vdjdb			0	0	1	0	0	0	0	1	0	0	1	0	0	0	0	0	0	0	0	0	0	0	0	0	0	0	0	1	0	0	0	0	0	0	0	0	0	0	0	0	0	0
InfluenzaA	V19,CASSPSSVADTQYF	HLA-A*02:01_B2M	M	GILGFVFTL	vdjdb			0	0	0	0	0	0	0	0	0	0	0	0	0	0	0	0	0	0	0	0	0	0	0	0	0	0	0	0	0	0	0	0	0	0	0	0	0	0	0	0	0	0
InfluenzaA	V19,CASSQGAYGYTF	HLA-A*02_B2M	M	GILGFVFTL	vdjdb			1	0	1	1	0	0	0	0	0	0	1	0	0	0	0	0	0	0	0	0	0	0	0	0	0	0	0	0	1	0	0	0	0	0	0	0	0	0	0	0	0	0
InfluenzaA	V19,CASSQRSTDTQYF	HLA-A*02:01_B2M	M	GILGFVFTL	vdjdb			0	0	0	0	1	0	0	1	0	0	1	0	1	0	0	0	0	0	0	0	0	0	0	0	0	0	0	0	0	0	0	0	0	0	0	0	0	0	0	0	0	0
InfluenzaA	V19,CASSRRSGGDEQFF	HLA-A*02:01_B2M	M	GILGFVFTL	vdjdb			0	0	0	0	0	0	0	0	0	0	0	0	0	0	0	0	0	0	0	0	0	0	0	0	0	0	0	0	0	0	0	0	0	0	0	0	0	0	0	0	0	0
InfluenzaA	V19,CASSRRSSDEQYF	HLA-A*02_B2M	M	GILGFVFTL	vdjdb			0	0	0	0	0	0	0	0	0	0	0	0	0	0	0	0	0	0	0	0	0	0	0	0	0	0	0	0	0	0	0	0	0	0	0	0	0	0	0	0	0	0
InfluenzaA	V19,CASSRYHTDTQYF	HLA-A*02:01_B2M	M	GILGFVFTL	vdjdb			0	0	0	0	0	0	0	0	0	0	0	0	0	0	0	0	0	0	0	0	0	0	0	0	0	0	0	0	0	0	0	0	0	0	0	0	0	0	0	0	0	0
InfluenzaA	V19,CASSSRAAYEQYF	HLA-A*02:01_B2M	M	GILGFVFTL	vdjdb			0	0	0	0	0	0	0	0	0	0	0	0	0	0	0	0	0	0	0	0	0	0	0	0	0	0	0	0	0	0	0	0	0	0	0	0	0	0	0	0	0	0
InfluenzaA	V19,CASSSRASYEQYF	HLA-A*02:01:48_B2M	M	GILGFVFTL	vdjdb			0	0	0	0	0	0	0	0	0	0	0	0	0	0	0	0	0	0	0	0	0	0	0	1	0	0	0	0	0	0	0	0	0	0	0	0	0	0	0	0	0	0
InfluenzaA	V19,CASSSRSAGELFF	HLA-A*02:01_B2M	M	GILGFVFTL	vdjdb			0	0	0	0	0	0	0	0	0	0	0	0	0	0	0	0	0	0	0	0	0	0	0	0	0	0	0	0	0	0	0	0	0	0	0	0	0	0	0	0	0	0
InfluenzaA	V19,CASSSRSANEQFF	HLA-A*02:01_B2M	M	GILGFVFTL	vdjdb			0	0	0	0	0	0	0	0	0	0	0	0	0	0	0	0	0	0	0	0	0	0	0	0	0	0	0	0	0	0	0	0	0	0	0	0	0	0	0	0	0	0
InfluenzaA	V19,CASSSRSAYEQYF	HLA-A*02:01_B2M	M	GILGFVFTL	vdjdb			1	0	0	1	1	0	0	1	1	0	0	0	0	0	0	0	0	0	0	0	0	0	0	0	1	0	0	0	0	0	0	0	0	0	0	0	0	0	0	0	0	0
InfluenzaA	V19,CASSSRSGIEQYF	HLA-A*02:01_B2M	M	GILGFVFTL	vdjdb			0	0	0	0	0	0	0	0	0	0	0	0	1	0	0	0	0	0	0	0	0	0	0	0	0	0	0	0	0	0	0	0	0	0	0	0	0	0	0	0	0	0
InfluenzaA	V19,CASSSRSHQPQHF	HLA-A*02:01_B2M	M	GILGFVFTL	vdjdb			0	0	0	0	0	0	0	0	0	0	0	0	0	0	0	0	0	0	0	0	0	0	0	0	0	0	0	0	0	0	0	0	0	0	0	0	0	0	0	0	0	0
InfluenzaA	V19,CASSSRSSGEQYF	HLA-A*02:01_B2M	M	GILGFVFTL	vdjdb			0	0	0	0	0	0	0	0	0	0	0	0	0	0	0	0	0	0	0	0	0	0	0	0	0	0	0	0	0	0	0	0	0	0	0	0	0	0	0	0	0	0
InfluenzaA	V19,CASSTFGANVLTF	HLA-A*02_B2M	M	GILGFVFTL	vdjdb			0	0	0	0	0	0	0	0	0	0	0	0	0	0	0	0	0	0	0	0	0	0	0	0	0	0	0	0	0	0	0	0	0	0	0	0	0	0	0	0	0	0
InfluenzaA	V19,CASSTGFYGYTF	HLA-A*02:01_B2M	M	GILGFVFTL	vdjdb			0	0	0	0	0	0	0	0	0	0	0	0	0	0	0	0	0	0	1	0	0	1	0	0	0	0	0	0	0	0	0	1	0	0	0	0	0	0	0	0	0	0
InfluenzaA	V19,CASSTGIYGYTF	HLA-A*02:01_B2M	M	GILGFVFTL	vdjdb			0	0	0	0	0	0	0	0	0	0	0	0	1	0	0	0	0	0	0	0	0	0	0	0	0	0	0	0	0	0	1	0	0	0	0	0	0	0	0	0	1	0
InfluenzaA	V19,CASSTGLYGYTF	HLA-A*02:01_B2M	M	GILGFVFTL	vdjdb			0	0	0	0	1	0	0	0	1	1	0	0	1	0	0	0	0	0	0	0	0	1	0	0	0	0	0	0	0	0	0	0	0	1	0	0	0	0	0	0	0	0
InfluenzaA	V19,CASSTGNYGYTF	HLA-A*02:01_B2M	M	GILGFVFTL	vdjdb			1	0	1	0	1	1	0	0	1	0	0	0	1	0	0	0	0	0	0	0	0	0	0	1	1	0	1	0	1	0	0	0	1	0	0	0	0	0	0	0	0	0
InfluenzaA	V19,CASSTHSGGNNEQFF	HLA-A*02:01_B2M	M	GILGFVFTL	vdjdb			0	0	0	0	0	0	0	0	0	0	0	0	0	0	0	0	0	0	0	0	0	0	0	0	0	0	0	0	0	0	0	0	0	0	0	0	0	0	0	0	0	0
InfluenzaA	V19,CASSTKVGGTGELFF	HLA-A*02:01_B2M	M	GILGFVFTL	vdjdb			0	0	0	0	0	0	0	0	0	0	0	0	0	0	0	0	0	0	0	0	0	0	0	0	0	0	0	0	0	0	0	0	0	0	0	0	0	0	0	0	0	0
InfluenzaA	V19,CASSTRATGELFF	HLA-A*02:01_B2M	M	GILGFVFTL	vdjdb			0	0	0	0	0	0	0	0	0	0	0	0	0	0	0	0	0	0	0	0	0	0	0	1	0	0	0	0	0	0	0	0	0	0	0	1	0	0	0	0	0	0
InfluenzaA	V19,CASSTRSAYEQYF	HLA-A*02_B2M	M	GILGFVFTL	vdjdb			0	0	0	0	1	0	0	0	0	0	0	0	1	0	0	0	0	0	0	0	0	0	0	1	0	0	0	0	0	0	0	0	0	0	0	0	0	0	0	0	0	0
InfluenzaA	V19,CASSTRSGYEQYF	HLA-A*02:01_B2M	M	GILGFVFTL	vdjdb			0	0	1	0	1	0	0	0	0	0	0	0	0	0	0	0	0	0	0	0	0	0	0	0	0	0	0	0	0	0	0	0	0	0	0	0	0	0	0	0	0	0
InfluenzaA	V19,CASSTRSSETQYF	HLA-A*02:01_B2M	M	GILGFVFTL	vdjdb			0	0	0	0	0	0	0	0	0	0	0	0	1	0	0	0	0	0	0	0	0	0	0	0	0	0	0	0	0	0	0	0	0	0	0	0	0	0	0	0	0	0
InfluenzaA	V19,CASSTRSTDTQYF	HLA-A*02:01_B2M	M	GILGFVFTL	vdjdb			1	0	1	0	1	1	0	1	1	1	0	0	1	1	0	0	0	0	0	0	0	0	0	0	0	0	0	0	1	0	0	0	0	0	0	0	0	0	0	0	0	0
InfluenzaA	V19,CASSTRSTSPGHF	HLA-A*02:01_B2M	M	GILGFVFTL	vdjdb			0	0	0	0	0	0	0	0	0	0	0	0	0	0	0	0	0	0	0	0	0	0	0	0	0	0	0	0	0	0	0	0	0	0	0	0	0	0	0	0	0	0
InfluenzaA	V19,CASSTSAANQPQHF	HLA-A*02:01_B2M	M	GILGFVFTL	vdjdb			0	0	0	0	0	0	0	0	0	0	0	0	0	0	0	0	0	0	0	0	0	0	0	0	0	0	0	0	0	0	0	0	0	0	0	0	0	0	0	0	0	0
InfluenzaA	V19,CASSTSGGGTEAFF	HLA-A*02:01_B2M	M	GILGFVFTL	vdjdb			0	1	0	0	0	0	0	0	0	0	0	0	0	0	0	0	0	0	0	0	0	0	0	0	0	0	0	0	0	0	0	0	0	0	0	0	0	0	0	0	0	0
InfluenzaA	V19,CASSTVSLDTQYF	HLA-A*02:01_B2M	M	GILGFVFTL	vdjdb			0	0	0	0	0	0	0	0	0	0	0	0	0	0	0	0	0	0	0	0	0	0	0	0	0	0	0	0	0	0	0	0	0	0	0	0	0	0	0	0	0	0
InfluenzaA	V19,CASSTYSQDTQYF	HLA-A*02_B2M	M	GILGFVFTL	vdjdb			0	0	0	0	0	0	0	0	0	0	0	0	0	0	0	0	0	0	0	0	0	0	0	0	0	0	0	0	0	0	0	0	0	0	0	0	0	0	0	0	0	0
InfluenzaA	V19,CASSVRAGETQYF	HLA-A*02:01_B2M	M	GILGFVFTL	vdjdb			0	0	0	0	0	0	0	0	0	0	0	0	0	0	0	0	0	0	0	0	0	0	0	0	0	0	0	0	0	0	0	0	0	0	0	0	0	0	0	0	0	0
InfluenzaA	V19,CASSVRASDEQYF	HLA-A*02:01_B2M	M	GILGFVFTL	vdjdb			0	0	0	0	0	0	0	0	0	0	0	0	0	0	0	0	0	0	0	0	0	0	0	0	0	0	0	0	0	0	0	0	0	0	0	0	0	0	0	0	0	0
InfluenzaA	V19,CASSVRASYEQYF	HLA-A*02:01_B2M	M	GILGFVFTL	vdjdb			0	0	0	0	0	0	0	0	0	0	0	0	0	0	0	0	0	0	0	0	0	0	0	0	0	0	0	0	0	0	0	0	0	0	0	0	0	0	0	0	0	0
InfluenzaA	V19,CASSVRSAYEQYF	HLA-A*02:01_B2M	M	GILGFVFTL	vdjdb			1	0	0	0	1	0	0	0	0	1	1	0	0	0	0	0	0	0	0	1	0	0	0	0	0	0	0	0	1	0	0	0	0	0	0	0	0	0	0	1	0	0
InfluenzaA	V19,CASSVRSSYEQYF	HLA-A*02_B2M	M	GILGFVFTL	vdjdb			1	1	1	0	1	1	1	1	1	0	0	0	1	0	0	0	0	0	0	0	1	0	0	1	1	1	0	0	1	0	0	1	0	0	0	0	0	0	1	0	0	0
InfluenzaA	V19,CASSVRSTGELFF	HLA-A*02:01_B2M	M	GILGFVFTL	vdjdb			0	0	0	0	1	1	0	0	1	0	0	0	0	0	0	0	0	0	0	0	0	0	0	0	0	0	0	0	0	0	0	0	1	0	0	0	0	0	0	0	0	0
InfluenzaA	V19,CASSVSATGELFF	HLA-A*02:01_B2M	M	GILGFVFTL	vdjdb			0	0	0	0	0	0	0	0	0	0	0	0	0	0	0	0	0	0	0	0	0	0	0	0	0	0	0	0	0	0	0	0	0	0	0	0	0	0	0	0	0	0
InfluenzaA	V19,CASSYRSTLEQFF	HLA-A*02:01_B2M	M	GILGFVFTL	vdjdb			0	0	0	0	0	0	0	0	0	0	0	0	0	0	0	0	0	0	0	0	0	0	0	0	0	0	0	0	0	0	0	0	0	0	0	0	0	0	0	0	0	0
InfluenzaA	V19,CASSYYSNQPQHF	HLA-A*02:01_B2M	M	GILGFVFTL	vdjdb			0	0	0	0	0	0	0	0	0	0	0	0	0	0	0	0	0	0	0	0	0	0	0	0	0	0	0	0	0	0	0	0	0	0	0	0	0	0	0	0	0	0
InfluenzaA	V19,CASTTAVYGYTF	HLA-A*02:01_B2M	M	GILGFVFTL	vdjdb			0	0	0	0	0	0	0	0	0	0	0	0	0	0	0	0	0	0	0	0	0	0	0	0	0	0	0	0	0	0	0	0	0	0	0	0	0	0	0	0	0	0
InfluenzaA	V19,CATQGDNTYEQYF	HLA-A*02:01_B2M	M	GILGFVFTL	vdjdb			0	0	0	0	0	0	0	0	0	0	0	0	0	0	0	0	0	0	0	0	0	0	0	0	0	0	0	0	0	0	0	0	0	0	0	0	0	0	0	0	0	0
InfluenzaA	V20,CSAISGSGGVGDTQYF	HLA-A*02:01_B2M	M	GILGFVFTL	vdjdb			0	0	0	0	0	0	0	0	0	0	0	0	0	0	0	0	0	0	0	0	0	0	0	0	0	0	0	0	0	0	0	0	0	0	0	0	0	0	0	0	0	0
InfluenzaA	V20,CSARDGTRAHYEQFF	HLA-A*02:01_B2M	M	GILGFVFTL	vdjdb			0	0	0	0	0	0	0	0	0	0	0	0	0	0	0	0	0	0	0	0	0	0	0	0	0	0	0	0	0	0	0	0	0	0	0	0	0	0	0	0	0	0
InfluenzaA	V20,CSARVRGDVYGYTF	HLA-A*02:01_B2M	M	GILGFVFTL	vdjdb			0	0	0	0	0	0	0	0	0	0	0	0	0	0	0	0	0	0	0	0	0	0	0	0	0	0	0	0	0	0	0	0	0	0	0	0	0	0	0	0	0	0
InfluenzaA	V24,CATSDFEVAGSSYNEQFF	HLA-A*02:01_B2M	M	GILGFVFTL	vdjdb			0	0	0	0	0	0	0	0	0	0	0	0	0	0	0	0	0	0	0	0	0	0	0	0	0	0	0	0	0	0	0	0	0	0	0	0	0	0	0	0	0	0
InfluenzaA	V24,CATSDFPPGVRGAPQETQYF	HLA-A*02:01_B2M	M	GILGFVFTL	vdjdb			0	0	0	0	0	0	0	0	0	0	0	0	0	0	0	0	0	0	0	0	0	0	0	0	0	0	0	0	0	0	0	0	0	0	0	0	0	0	0	0	0	0
InfluenzaA	V24,CATSDGLAGGWANVLTF	HLA-A*02:01_B2M	M	GILGFVFTL	vdjdb			0	0	0	0	0	0	0	0	0	0	0	0	0	0	0	0	0	0	0	0	0	0	0	0	0	0	0	0	0	0	0	0	0	0	0	0	0	0	0	0	0	0
InfluenzaA	V25,CASSAQANQPQHF	HLA-A*02:01_B2M	M	GILGFVFTL	vdjdb			0	0	0	0	0	0	0	0	0	0	0	0	0	0	0	0	0	0	0	0	0	0	0	0	0	0	0	0	0	0	0	0	0	0	0	0	0	0	0	0	0	0
InfluenzaA	V25,CASSDAGGGMAEAFF	HLA-A*02:01_B2M	M	GILGFVFTL	vdjdb			0	0	0	0	0	0	0	0	0	0	0	0	0	0	0	0	0	0	0	0	0	0	0	0	0	0	0	0	0	0	0	0	0	0	0	0	0	0	0	0	0	0
InfluenzaA	V25,CASSSQSNQPQHF	HLA-A*02:01_B2M	M	GILGFVFTL	vdjdb			0	0	0	0	0	0	0	0	0	0	0	0	0	0	0	0	0	0	0	0	0	0	0	0	0	0	0	0	0	0	0	0	0	0	0	0	0	0	0	0	0	0
InfluenzaA	V25,CASYTSDYGYTF	HLA-A*02:01_B2M	M	GILGFVFTL	vdjdb			0	0	0	0	0	0	0	0	0	0	0	0	0	0	0	0	0	0	0	0	0	0	0	0	0	0	0	0	0	0	0	0	0	0	0	0	0	0	0	0	0	0
InfluenzaA	V27,CASSLFPGFGEQYF	HLA-A*02:01_B2M	M	GILGFVFTL	vdjdb			0	0	0	0	0	0	0	0	0	0	0	0	0	0	0	0	0	0	0	0	0	0	0	0	0	0	0	0	0	0	0	0	0	0	0	0	0	0	0	0	0	0
InfluenzaA	V27,CASSLIFPSGEQYF	HLA-A*02:01_B2M	M	GILGFVFTL	vdjdb			0	0	0	0	0	0	0	0	0	0	0	0	0	0	0	0	0	0	0	0	0	0	0	0	0	0	0	0	0	0	0	0	0	0	0	0	0	0	0	0	0	0
InfluenzaA	V27,CASSLIYPGELFF	HLA-A*02:01:48_B2M	M	GILGFVFTL	vdjdb			0	0	0	0	0	0	0	0	0	0	0	0	0	0	0	0	0	0	0	0	0	0	0	0	0	0	0	0	0	0	0	0	0	0	0	0	0	0	0	0	0	0
InfluenzaA	V27,CASSLLGGWSEAFF	HLA-A*02:01:48_B2M	M	GILGFVFTL	vdjdb			0	0	0	0	0	0	0	0	0	0	0	0	0	0	0	0	0	0	0	0	0	0	0	0	0	0	0	0	0	0	0	0	0	0	0	0	0	0	0	0	0	0
InfluenzaA	V27,CASSLSRRGPNYGYTF	HLA-A*02:01_B2M	M	GILGFVFTL	vdjdb			0	0	0	0	0	0	0	0	0	0	0	0	0	0	0	0	0	0	0	0	0	0	0	0	0	0	0	0	0	0	0	0	0	0	0	0	0	0	0	0	0	0
InfluenzaA	V27,CASSPLIGEQYF	HLA-A*02:01_B2M	M	GILGFVFTL	vdjdb			0	0	0	0	0	0	0	0	0	0	0	0	0	0	0	0	0	0	0	0	0	0	0	0	0	0	0	0	0	0	0	0	0	0	0	0	0	0	0	0	0	0
InfluenzaA	V27,CASSSPTSGDYEQYF	HLA-A*02:01_B2M	M	GILGFVFTL	vdjdb			0	0	0	0	0	0	0	0	0	0	0	0	0	0	0	0	0	0	0	0	0	0	0	0	0	0	0	0	0	0	0	0	0	0	0	0	0	0	0	0	0	0
InfluenzaA	V28,CASSHRGTGELFF	HLA-A*02:01_B2M	M	GILGFVFTL	vdjdb			0	0	1	0	0	0	1	0	0	0	0	0	0	0	0	0	0	0	0	0	0	0	0	0	0	0	0	0	0	0	0	0	0	0	0	0	0	0	0	1	0	0
InfluenzaA	V28,CASSLERNTYEQYF	HLA-A*02:01_B2M	M	GILGFVFTL	vdjdb			0	0	0	0	0	0	0	0	0	0	0	0	0	0	0	0	0	0	0	0	0	0	0	0	0	0	0	0	0	0	0	0	0	0	0	0	0	0	0	0	0	0
InfluenzaA	V28,CASSLLLARETQYF	HLA-A*02_B2M	M	GILGFVFTL	vdjdb			0	0	0	0	0	0	0	0	0	0	0	0	0	0	0	0	0	0	0	0	0	0	0	0	0	0	0	0	0	0	0	0	0	0	0	0	0	0	0	0	0	0
InfluenzaA	V28,CASSQMTGLNTEAFF	HLA-A*02:01_B2M	M	GILGFVFTL	vdjdb			0	0	0	0	0	0	0	0	0	0	0	0	0	0	0	0	0	0	0	0	0	0	0	0	0	0	0	0	0	0	0	0	0	0	0	0	0	0	0	0	0	0
InfluenzaA	V28,CASSSPKGAKYEQYF	HLA-A*02:01_B2M	M	GILGFVFTL	vdjdb			0	0	0	0	0	0	0	0	0	0	0	0	0	0	0	0	0	0	0	0	0	0	0	0	0	0	0	0	0	0	0	0	0	0	0	0	0	0	0	0	0	0
InfluenzaA	V29,CSVELASGTYEQYF	HLA-A*02:01_B2M	M	GILGFVFTL	vdjdb			0	0	0	0	0	0	0	0	0	0	0	0	0	0	0	0	0	0	0	0	0	0	0	0	0	0	0	0	0	0	0	0	0	0	0	0	0	0	0	0	0	0
InfluenzaA	V30,CAWSGLGPSYNEQFF	HLA-A*02:01_B2M	M	GILGFVFTL	vdjdb			0	0	0	0	0	0	0	0	0	0	0	0	0	0	0	0	0	0	0	0	0	0	0	0	0	0	0	0	0	0	0	0	0	0	0	0	0	0	0	0	0	0
InfluenzaA	V30,CAWSGVSYEQYF	HLA-A*02:01_B2M	M	GILGFVFTL	vdjdb			0	0	0	0	0	0	0	0	0	0	0	0	0	1	0	0	0	0	0	0	0	0	0	0	0	0	0	0	0	0	1	0	0	0	0	0	1	1	0	0	0	0
InfluenzaA	V30,CAWSVGGGGYTF	HLA-A*02:01_B2M	M	GILGFVFTL	vdjdb			0	0	0	1	0	0	0	0	0	1	0	0	1	0	0	0	0	1	0	0	0	0	0	0	0	1	0	1	0	0	0	0	0	0	0	0	1	0	0	0	0	0
InfluenzaA	V30,CAWSVLPEAFF	HLA-A*02:01_B2M	M	GILGFVFTL	vdjdb			0	0	0	0	0	0	0	0	0	0	0	0	0	0	0	0	0	0	0	0	0	0	0	0	0	0	0	0	0	0	0	0	0	0	0	0	0	0	0	0	0	0
InfluenzaA	V03,CASNWGPLDYGYTF	HLA-DRA*01_HLA-DRB1*01	M1	GLIYNRMGAVTTEV	vdjdb				0				0	0					0	0		0	0			0											0			0
InfluenzaA	V03,CASSLASPNVLTF	HLA-DRA*01_HLA-DRB1*01	M1	GLIYNRMGAVTTEV	vdjdb				0				0	0					0	0		0	0			0											0			0
InfluenzaA	V03,CASSQDLGTGYSPLHF	HLA-DRA*01_HLA-DRB1*01	M1	GLIYNRMGAVTTEV	vdjdb				0				0	0					0	0		0	0			0											0			0
InfluenzaA	V05,CASRREYSTDTQYF	HLA-DRA*01_HLA-DRB1*01	M1	GLIYNRMGAVTTEV	vdjdb				0				0	0					0	0		0	0			0											0			0
InfluenzaA	V05,CASTTVGNNSPLHF	HLA-DRA*01_HLA-DRB1*01	M1	GLIYNRMGAVTTEV	vdjdb				0				0	0					0	0		0	0			0											0			0
InfluenzaA	V06,CASSEAGASGYTF	HLA-DRA*01_HLA-DRB1*01	M1	GLIYNRMGAVTTEV	vdjdb				0				0	0					0	0		0	0			0											0			0
InfluenzaA	V06,CASSSGSGKNTEAFF	HLA-DRA*01_HLA-DRB1*01	M1	GLIYNRMGAVTTEV	vdjdb				0				0	0					0	0		0	0			0											0			0
InfluenzaA	V07,CASSLDAGSVREQFF	HLA-DRA*01_HLA-DRB1*01	M1	GLIYNRMGAVTTEV	vdjdb				0				0	0					0	0		0	0			0											0			0
InfluenzaA	V07,CASSLDGAGRADTQYF	HLA-DRA*01_HLA-DRB1*01	M1	GLIYNRMGAVTTEV	vdjdb				0				0	0					0	0		0	0			0											0			0
InfluenzaA	V07,CASSLDWGGYTF	HLA-DRA*01_HLA-DRB1*01	M1	GLIYNRMGAVTTEV	vdjdb				0				0	0					0	0		0	0			0											0			0
InfluenzaA	V07,CASSLDWGREAFF	HLA-DRA*01_HLA-DRB1*01	M1	GLIYNRMGAVTTEV	vdjdb				0				0	0					0	0		0	0			0											0			0
InfluenzaA	V07,CASSLGSGVSNYGYTF	HLA-DRA*01_HLA-DRB1*01	M1	GLIYNRMGAVTTEV	vdjdb				0				0	0					0	0		0	0			0											0			0
InfluenzaA	V07,CASSLLGGSTNTGELFF	HLA-DRA*01_HLA-DRB1*01	M1	GLIYNRMGAVTTEV	vdjdb				1				0	0					0	0		0	0			0											0			0
InfluenzaA	V07,CASSLSGTGSQETQYF	HLA-DRA*01_HLA-DRB1*01	M1	GLIYNRMGAVTTEV	vdjdb				0				0	0					0	0		0	0			0											0			0
InfluenzaA	V07,CASSPDWGGEQFF	HLA-DRA*01_HLA-DRB1*01	M1	GLIYNRMGAVTTEV	vdjdb				0				0	0					0	0		0	0			0											0			0
InfluenzaA	V07,CASSWDWSGYTF	HLA-DRA*01_HLA-DRB1*01	M1	GLIYNRMGAVTTEV	vdjdb				0				0	0					0	0		0	0			0											0			0
InfluenzaA	V11,CASSFGTSGNNEQFF	HLA-DRA*01_HLA-DRB1*01	M1	GLIYNRMGAVTTEV	vdjdb				0				0	0					0	0		0	0			0											0			0
InfluenzaA	V12,CASCQGRGGTDTQYF	HLA-DRA*01_HLA-DRB1*01	M1	GLIYNRMGAVTTEV	vdjdb				0				0	0					0	0		0	0			0											0			0
InfluenzaA	V12,CASSGQGAGYGYTF	HLA-DRA*01_HLA-DRB1*01	M1	GLIYNRMGAVTTEV	vdjdb				0				0	0					0	0		0	0			0											0			0
InfluenzaA	V12,CASSRDSSFNQPQHF	HLA-DRA*01_HLA-DRB1*01	M1	GLIYNRMGAVTTEV	vdjdb				0				0	0					0	0		0	0			0											0			0
InfluenzaA	V19,CASSKSGPVSPEAFF	HLA-DRA*01_HLA-DRB1*01	M1	GLIYNRMGAVTTEV	vdjdb				0				0	0					0	0		0	0			0											0			0
InfluenzaA	V20,CSATTGNPGQPQHF	HLA-DRA*01_HLA-DRB1*01	M1	GLIYNRMGAVTTEV	vdjdb				0				0	0					0	0		0	0			0											0			0
InfluenzaA	V27,CASSFNRGGTEAFF	HLA-DRA*01_HLA-DRB1*01	M1	GLIYNRMGAVTTEV	vdjdb				0				0	0					0	0		0	0			0											0			0
InfluenzaA	V04,CASSQDLPGSNQPQHF	HLA-DRA*01_HLA-DRB1*01	M1	QARQMVQAMRTIGTHP	vdjdb				0				0	0					0	0		0	0			0											0			0
InfluenzaA	V05,CASSLGQASNQPQHF	HLA-DRA*01_HLA-DRB1*01	M1	QARQMVQAMRTIGTHP	vdjdb				1				0	1					0	0		0	0			0											0			0
InfluenzaA	V05,CASSLIGYEQYF	HLA-DRA*01_HLA-DRB1*01	M1	QARQMVQAMRTIGTHP	vdjdb				0				0	1					0	0		0	0			0											0			0
InfluenzaA	V05,CASSQDTYTEAFF	HLA-DRA*01_HLA-DRB1*01	M1	QARQMVQAMRTIGTHP	vdjdb				0				0	0					0	0		0	0			0											0			0
InfluenzaA	V07,CASSLEAGGQETQYF	HLA-DRA*01_HLA-DRB1*01	M1	QARQMVQAMRTIGTHP	vdjdb				0				0	0					1	0		1	0			0											0			0
InfluenzaA	V07,CASSSGSGGASNEQFF	HLA-DRA*01_HLA-DRB1*01	M1	QARQMVQAMRTIGTHP	vdjdb				0				0	0					0	0		0	0			0											0			0
InfluenzaA	V09,CASSSRDSYSTQYF	HLA-DRA*01_HLA-DRB1*01	M1	QARQMVQAMRTIGTHP	vdjdb				0				0	0					0	0		0	0			0											0			0
InfluenzaA	V11,CASSIGTVGFRAFF	HLA-DRA*01_HLA-DRB1*01	M1	QARQMVQAMRTIGTHP	vdjdb				0				0	0					0	0		0	0			0											0			0
InfluenzaA	V11,CASSLGAGDYNEQFF	HLA-DRA*01_HLA-DRB1*01	M1	QARQMVQAMRTIGTHP	vdjdb				1				0	0					0	0		0	0			0											0			0
InfluenzaA	V11,CASSLGTLGNTIYF	HLA-DRA*01_HLA-DRB1*01	M1	QARQMVQAMRTIGTHP	vdjdb				0				0	0					0	0		0	0			0											0			0
InfluenzaA	V12,CASSFGSYGEQYF	HLA-DRA*01_HLA-DRB1*01	M1	QARQMVQAMRTIGTHP	vdjdb				0				0	0					0	0		0	0			0											0			0
InfluenzaA	V12,CASSFGSYNEQFF	HLA-DRA*01_HLA-DRB1*01	M1	QARQMVQAMRTIGTHP	vdjdb				0				1	0					0	0		1	0			0											0			0
InfluenzaA	V12,CASSLGGVGEKLFF	HLA-DRA*01_HLA-DRB1*01	M1	QARQMVQAMRTIGTHP	vdjdb				0				0	0					0	0		0	0			0											0			0
InfluenzaA	V12,CASSLGSYNEQFF	HLA-DRA*01_HLA-DRB1*01	M1	QARQMVQAMRTIGTHP	vdjdb				1				0	1					0	0		0	0			1											1			1
InfluenzaA	V20,CSARDLGGNYNSPLHF	HLA-DRA*01_HLA-DRB1*01	M1	QARQMVQAMRTIGTHP	vdjdb				0				0	0					0	0		0	0			0											0			0
InfluenzaA	V20,CSARDLQGAYNSPLHF	HLA-DRA*01_HLA-DRB1*01	M1	QARQMVQAMRTIGTHP	vdjdb				0				1	0					0	0		0	0			1											0			0
InfluenzaA	V20,CSARDLQGSYNSPLHF	HLA-DRA*01_HLA-DRB1*01	M1	QARQMVQAMRTIGTHP	vdjdb				0				0	0					0	0		1	0			0											0			0
InfluenzaA	V20,CSARDYVMDTQYF	HLA-DRA*01_HLA-DRB1*01	M1	QARQMVQAMRTIGTHP	vdjdb				0				0	0					0	0		0	0			0											0			0
InfluenzaA	V20,CSARGLQGDYNSPLHF	HLA-DRA*01_HLA-DRB1*01	M1	QARQMVQAMRTIGTHP	vdjdb				0				0	0					0	0		0	0			0											0			0
InfluenzaA	V20,CSARNLGASFDEQFF	HLA-DRA*01_HLA-DRB1*01	M1	QARQMVQAMRTIGTHP	vdjdb				0				0	0					0	0		0	0			0											0			0
InfluenzaA	V27,CASSRTSADTQYF	HLA-DRA*01_HLA-DRB1*01	M1	QARQMVQAMRTIGTHP	vdjdb				0				0	0					0	0		0	0			0											0			0
InfluenzaA	V03,CASSQASSGGKETQYF	HLA-DRA*01_HLA-DRB1*01	M1	SGPLKAEIAQRLED	vdjdb				0				0	0					0	0		0	0			0											0			0
InfluenzaA	V04,CASSQILLDSPLHF	HLA-DRA*01_HLA-DRB1*01	M1	SGPLKAEIAQRLED	vdjdb				0				0	0					0	0		0	0			0											0			0
InfluenzaA	V06,CASSSPSGGAPYNEQFF	HLA-DRA*01_HLA-DRB1*01	M1	SGPLKAEIAQRLED	vdjdb				0				0	0					0	0		0	0			0											0			0
InfluenzaA	V06,CASTSPDRGNEKLFF	HLA-DRA*01_HLA-DRB1*01	M1	SGPLKAEIAQRLED	vdjdb				0				0	0					0	0		0	0			0											0			0
InfluenzaA	V07,CASSLDRRGSATNEQFF	HLA-DRA*01_HLA-DRB1*01	M1	SGPLKAEIAQRLED	vdjdb				0				0	0					0	0		0	0			0											0			0
InfluenzaA	V12,CASSALSRGSYGYTF	HLA-DRA*01_HLA-DRB1*01	M1	SGPLKAEIAQRLED	vdjdb				0				0	0					0	0		0	0			0											0			0
InfluenzaA	V12,CASSFLSGGSKETQYF	HLA-DRA*01_HLA-DRB1*01	M1	SGPLKAEIAQRLED	vdjdb				0				0	0					0	0		0	0			0											0			0
InfluenzaA	V12,CASSFPSGGVFSQYF	HLA-DRA*01_HLA-DRB1*01	M1	SGPLKAEIAQRLED	vdjdb				0				0	0					0	0		0	0			0											0			0
InfluenzaA	V12,CASSLAGDRGPNQPQHF	HLA-DRA*01_HLA-DRB1*01	M1	SGPLKAEIAQRLED	vdjdb				0				0	0					0	0		0	0			0											0			0
InfluenzaA	V12,CASSLSTGIQPQHF	HLA-DRA*01_HLA-DRB1*01	M1	SGPLKAEIAQRLED	vdjdb				0				0	0					0	0		0	0			0											0			0
InfluenzaA	V13,CASTRGGQGGTEAFF	HLA-DRA*01_HLA-DRB1*01	M1	SGPLKAEIAQRLED	vdjdb				0				0	0					0	0		0	0			0											0			0
InfluenzaA	V18,CASSSTGYGYTF	HLA-DRA*01_HLA-DRB1*01	M1	SGPLKAEIAQRLED	vdjdb				0				0	0					0	0		0	0			0											0			0
InfluenzaA	V19,CASSARSTEAFF	HLA-DRA*01_HLA-DRB1*01	M1	SGPLKAEIAQRLED	vdjdb				0				0	0					0	1		0	0			0											0			0
InfluenzaA	V24,CATAGLNEQFF	HLA-DRA*01_HLA-DRB1*01	M1	SGPLKAEIAQRLED	vdjdb				0				0	0					0	0		0	0			0											0			0
InfluenzaA	V24,CATSALNEQFF	HLA-DRA*01_HLA-DRB1*01	M1	SGPLKAEIAQRLED	vdjdb				0				0	0					0	0		0	0			0											1			0
InfluenzaA	V24,CATSDPQGGSTEAFF	HLA-DRA*01_HLA-DRB1*01	M1	SGPLKAEIAQRLED	vdjdb				0				0	0					0	0		0	0			0											0			0
InfluenzaA	V25,CASSERDRGSYGYTF	HLA-DRA*01_HLA-DRB1*01	M1	SGPLKAEIAQRLED	vdjdb				0				0	0					0	0		0	0			0											0			0
InfluenzaA	V28,CASSGAGDRGPNQPQHF	HLA-DRA*01_HLA-DRB1*01	M1	SGPLKAEIAQRLED	vdjdb				0				0	0					0	0		0	0			0											0			0
InfluenzaA	V28,CASSLEGARGPNQPQHF	HLA-DRA*01_HLA-DRB1*01	M1	SGPLKAEIAQRLED	vdjdb				0				0	0					0	0		0	0			0											0			0
InfluenzaA	V29,CSVDRQDRGFYGYTF	HLA-DRA*01_HLA-DRB1*01	M1	SGPLKAEIAQRLED	vdjdb				0				0	0					0	0		0	0			0											0			0
InfluenzaA	V04,CASSLALRQESREQYF	HLA-A*01:01_B2M	NP	CTELKLSDY	vdjdb					0				0				0																0				0					0				0
InfluenzaA	V06,CASSYSSSSYNEQFF	HLA-A*01:01_B2M	NP	CTELKLSDY	vdjdb					0				1				0																0				0					0				0
InfluenzaA	V07,CASIDSGAATDTQYF	HLA-A*01:01_B2M	NP	CTELKLSDY	vdjdb					0				0				0																0				0					0				0
InfluenzaA	V12,CASSPGLAGVYEQYF	HLA-A*01:01_B2M	NP	CTELKLSDY	vdjdb					0				0				1																0				0					0				0
InfluenzaA	V02,CASSEFQGDNEQFF	HLA-A*68:01_B2M	NP	DATYQRTRALVR	vdjdb																						0	0
InfluenzaA	V02,CASSEVGVFEAFF	HLA-A*68:01_B2M	NP	DATYQRTRALVR	vdjdb																						0	0
InfluenzaA	V02,CASSPGTGGNEQYF	HLA-A*68:01_B2M	NP	DATYQRTRALVR	vdjdb																						0	0
InfluenzaA	V04,CANPPGSSYNEQFF	HLA-A*68:01_B2M	NP	DATYQRTRALVR	vdjdb																						0	0
InfluenzaA	V04,CASSQAGSSYEQYF	HLA-A*68:01_B2M	NP	DATYQRTRALVR	vdjdb																						0	0
InfluenzaA	V05,CASSLEGDTEAFF	HLA-A*68:01_B2M	NP	DATYQRTRALVR	vdjdb																						0	1
InfluenzaA	V06,CASRPGQHTGELFF	HLA-A*68:01_B2M	NP	DATYQRTRALVR	vdjdb																						0	0
InfluenzaA	V06,CASSEAGGPGYEQYF	HLA-A*68:01_B2M	NP	DATYQRTRALVR	vdjdb																						0	0
InfluenzaA	V06,CASSSPSGVYNEQFF	HLA-A*68:01_B2M	NP	DATYQRTRALVR	vdjdb																						0	0
InfluenzaA	V09,CASSEVADYNEQFF	HLA-A*68:01_B2M	NP	DATYQRTRALVR	vdjdb																						0	0
InfluenzaA	V09,CASSVDLKAGEEGEQFF	HLA-A*68:01_B2M	NP	DATYQRTRALVR	vdjdb																						0	0
InfluenzaA	V09,CASSVGDLLTGELFF	HLA-A*68:01_B2M	NP	DATYQRTRALVR	vdjdb																						0	0
InfluenzaA	V11,CASSLDLPGPEGETQYF	HLA-A*68:01_B2M	NP	DATYQRTRALVR	vdjdb																						0	0
InfluenzaA	V14,CASSLGVNTEAFF	HLA-A*68:01_B2M	NP	DATYQRTRALVR	vdjdb																						0	0
InfluenzaA	V19,CASSPALGDQETQYF	HLA-A*68:01_B2M	NP	DATYQRTRALVR	vdjdb																						0	0
InfluenzaA	V19,CASSVALGNQETQYF	HLA-A*68:01_B2M	NP	DATYQRTRALVR	vdjdb																						0	0
InfluenzaA	V20,CSAEDGNSPLHF	HLA-A*68:01_B2M	NP	DATYQRTRALVR	vdjdb																						0	0
InfluenzaA	V20,CSAEQGNTEAFF	HLA-A*68:01_B2M	NP	DATYQRTRALVR	vdjdb																						0	0
InfluenzaA	V20,CSAESGNTEAFF	HLA-A*68:01_B2M	NP	DATYQRTRALVR	vdjdb																						0	0
InfluenzaA	V20,CSAETGNTEAFF	HLA-A*68:01_B2M	NP	DATYQRTRALVR	vdjdb																						0	0
InfluenzaA	V20,CSATRLAGGPTDTQYF	HLA-A*68:01_B2M	NP	DATYQRTRALVR	vdjdb																						0	0
InfluenzaA	V24,CATSDLEGWTQYF	HLA-A*68:01_B2M	NP	DATYQRTRALVR	vdjdb																						0	0
InfluenzaA	V25,CASSDGSFNEQFF	HLA-A*68:01_B2M	NP	DATYQRTRALVR	vdjdb																						0	0
InfluenzaA	V29,CSFRDLSSYNEQFF	HLA-A*68:01_B2M	NP	DATYQRTRALVR	vdjdb																						0	0
InfluenzaA	V29,CSVEEGLQTGELFF	HLA-A*68:01_B2M	NP	DATYQRTRALVR	vdjdb																						0	0
InfluenzaA	V29,CSVRDISTNEKLFF	HLA-A*68:01_B2M	NP	DATYQRTRALVR	vdjdb																						0	0
InfluenzaA	V30,CAWSPAGLAMYEQYF	HLA-A*68:01_B2M	NP	DATYQRTRALVR	vdjdb																						0	0
InfluenzaA	V02,CASSSRTTSNQPQHF	HLA-DRA*01_HLA-DRB1*01	NP	DPFRLLQNSQVFS	vdjdb				0				0	0					0	0		0	0			0											0			0
InfluenzaA	V06,CASSYSRGLAGDTQYF	HLA-DRA*01_HLA-DRB1*01	NP	DPFRLLQNSQVFS	vdjdb				0				0	0					0	0		0	0			0											0			0
InfluenzaA	V07,CASRPRYGGAPGELFF	HLA-DRA*01_HLA-DRB1*01	NP	DPFRLLQNSQVFS	vdjdb				0				0	0					0	0		0	0			0											0			0
InfluenzaA	V07,CASSLAMGGGTEAFF	HLA-DRA*01_HLA-DRB1*01	NP	DPFRLLQNSQVFS	vdjdb				0				0	0					0	0		0	0			0											0			0
InfluenzaA	V07,CASSLIIAGVRELFF	HLA-DRA*01_HLA-DRB1*01	NP	DPFRLLQNSQVFS	vdjdb				0				0	0					0	0		0	0			0											0			0
InfluenzaA	V07,CASSLRFGGSHEQYF	HLA-DRA*01_HLA-DRB1*01	NP	DPFRLLQNSQVFS	vdjdb				0				0	0					0	0		0	0			0											0			0
InfluenzaA	V07,CASSLRIAGGPDTQYF	HLA-DRA*01_HLA-DRB1*01	NP	DPFRLLQNSQVFS	vdjdb				0				0	0					0	0		0	0			0											0			0
InfluenzaA	V07,CASSLVLAGGRKQFF	HLA-DRA*01_HLA-DRB1*01	NP	DPFRLLQNSQVFS	vdjdb				0				0	0					0	0		0	0			0											0			0
InfluenzaA	V07,CASSSRTGGTDTQYF	HLA-DRA*01_HLA-DRB1*01	NP	DPFRLLQNSQVFS	vdjdb				0				0	0					1	0		0	0			0											0			0
InfluenzaA	V07,CASSSVLSGANVLTF	HLA-DRA*01_HLA-DRB1*01	NP	DPFRLLQNSQVFS	vdjdb				0				0	0					0	0		0	0			0											0			0
InfluenzaA	V03,CASSGDHSYEQYF	HLA-B*07:02_B2M	NP	LPRRSGAAGA	vdjdb						0		0		0			0						0					0				0					0			0	0	0		0		0
InfluenzaA	V07,CASSLAGQGSPYEQYF	HLA-B*07:02_B2M	NP	LPRRSGAAGA	vdjdb						0		0		0			0						0					0				0					0			0	0	0		0		0
InfluenzaA	V09,CASSVESGGLSYEQYF	HLA-B*07:02_B2M	NP	LPRRSGAAGA	vdjdb						0		0		0			0						0					0				0					0			0	0	0		0		0
InfluenzaA	V27,CASSLGAAVREQYF	HLA-B*07:02_B2M	NP	LPRRSGAAGA	vdjdb						0		0		0			0						0					0				0					0			0	0	0		0		0
InfluenzaA	V28,CASSLGRETQYF	HLA-B*07:02_B2M	NP	LPRRSGAAGA	vdjdb						0		0		0			1						1					0				0					0			0	0	0		0		0
InfluenzaA	V30,CAWSDRGLVDTQYF	HLA-B*07:02_B2M	NP	LPRRSGAAGA	vdjdb						0		0		0			0						0					0				0					0			0	0	0		0		0
InfluenzaA	V19,CASSMSAMGTEAFF	HLA-B*37:01:10_B2M	NP338	FEDLRVLSF	vdjdb																						0									0		0
InfluenzaA	V05,CASSYAGLGSGANVLTF	HLA-DRA*01_HLA-DRB1*01	PB1	GMFNMLSTVLGVS	vdjdb				0				0	0					0	0		0	0			0											0			0
InfluenzaA	V06,CASISWDRGQYYGYTF	HLA-DRA*01_HLA-DRB1*01	PB1	GMFNMLSTVLGVS	vdjdb				0				0	0					0	0		0	0			0											0			0
InfluenzaA	V07,CARKTGHNEKLFF	HLA-DRA*01_HLA-DRB1*01	PB1	GMFNMLSTVLGVS	vdjdb				0				0	0					0	0		0	0			0											0			0
InfluenzaA	V09,CASSVASGVTGELFF	HLA-DRA*01_HLA-DRB1*01	PB1	GMFNMLSTVLGVS	vdjdb				0				0	0					0	0		0	0			0											0			0
InfluenzaA	V09,CASSVRQDNEQFF	HLA-DRA*01_HLA-DRB1*01	PB1	GMFNMLSTVLGVS	vdjdb				0				0	0					0	1		0	0			0											0			0
InfluenzaA	V09,CASSVVGAGTDTQYF	HLA-DRA*01_HLA-DRB1*01	PB1	GMFNMLSTVLGVS	vdjdb				0				0	0					0	0		0	0			0											0			0
InfluenzaA	V11,CASSLEGSPSQNTEAFF	HLA-DRA*01_HLA-DRB1*01	PB1	GMFNMLSTVLGVS	vdjdb				0				0	0					0	0		0	0			0											0			0
InfluenzaA	V12,CASSSGQGVFYNEQFF	HLA-DRA*01_HLA-DRB1*01	PB1	GMFNMLSTVLGVS	vdjdb				0				0	0					0	0		0	0			0											0			0
InfluenzaA	V20,CSARRGGDTQYF	HLA-DRA*01_HLA-DRB1*01	PB1	GMFNMLSTVLGVS	vdjdb				0				0	0					1	0		0	0			0											0			0
InfluenzaA	V20,CSARVGGDTQYF	HLA-DRA*01_HLA-DRB1*01	PB1	GMFNMLSTVLGVS	vdjdb				0				0	0					0	1		1	0			0											0			0
InfluenzaA	V25,CASSARPGNTIYF	HLA-DRA*01_HLA-DRB1*01	PB1	GMFNMLSTVLGVS	vdjdb				0				0	0					0	0		0	0			0											0			0
InfluenzaA	V28,CASSLRPTNEQFF	HLA-DRA*01_HLA-DRB1*01	PB1	GMFNMLSTVLGVS	vdjdb				0				0	0					0	0		0	0			0											0			0
InfluenzaA	V30,CAWKSRLAGNTGELFF	HLA-DRA*01_HLA-DRB1*01	PB1	GMFNMLSTVLGVS	vdjdb				0				0	0					0	0		0	0			0											0			0
SARS-CoV-2	V05,CASSLEGDVFFF	HLA-A*02:01_B2M	Matrix	GLMWLSYFV	vdjdb			0	0	0	0	0	0	0	0	0	0	0	0	0	0	0	0	0	0	0	0	0	0	0	0	0	0	0	0	0	0	0	0	0	0	0	0	0	0	0	0	0	0
SARS-CoV-2	V09,CASSVAGGLYEQFF	HLA-A*24:02_B2M	NSP12	VYIGDPAQL	vdjdb								0													0									0									0
SARS-CoV-2	V07,CASSPDDRESSYNEQFF	HLA-A*02:01_B2M	NSP3	MLAKALRKV	vdjdb			0	0	0	0	0	0	0	0	0	0	0	0	0	0	0	0	0	0	0	0	0	0	0	0	0	0	0	0	0	0	0	0	0	0	0	0	0	0	0	0	0	0
SARS-CoV-2	V19,CASSIALSTFQPQHF	HLA-A*02:01_B2M	NSP3	MQLFFSYFA	vdjdb			0	0	0	0	0	0	0	0	0	0	0	0	0	0	0	0	0	0	0	0	0	0	0	0	0	0	0	0	0	0	0	0	0	0	0	0	0	0	0	0	0	0
SARS-CoV-2	V27,CASSLGTASTDTQYF	HLA-A*01:01_B2M	NSP3	PTDNYITTY	vdjdb					0				0				0																0				0					0				0
SARS-CoV-2	V28,CASSFSSNSYEQYF	HLA-A*01:01_B2M	NSP3	PTDNYITTY	vdjdb					0				0				0																0				0					0				0
SARS-CoV-2	V19,CASSIAGNNEQFF	HLA-A*02:01_B2M	NSP3	TLATHGLAAV	vdjdb			1	0	0	0	0	0	0	0	0	0	0	0	0	0	0	0	0	0	0	0	0	0	0	0	0	0	0	0	0	0	0	0	0	0	0	0	0	0	0	0	0	0
SARS-CoV-2	V30,CASAGTANSPLHF	HLA-B*07:02_B2M	Nucleocapsid	KPRQKRTAT	vdjdb						0		0		0			0						0					0				0					0			0	0	0		1		0
SARS-CoV-2	V04,CASSQGQKDEQYF	HLA-A*03:01_B2M	Nucleocapsid	KTFPPTEPK	vdjdb																											0	0								0	0
SARS-CoV-2	V04,CASSQTTKDEQYF	HLA-A*03:01_B2M	Nucleocapsid	KTFPPTEPK	vdjdb																											0	0								0	0
SARS-CoV-2	V05,CASSTKGPNNEQFF	HLA-A*03:01_B2M	Nucleocapsid	KTFPPTEPK	vdjdb																											0	0								0	0
SARS-CoV-2	V05,CASSVLSGGPFNEQFF	HLA-A*03:01_B2M	Nucleocapsid	KTFPPTEPK	vdjdb																											0	0								0	0
SARS-CoV-2	V07,CASSPRQGDTQYF	HLA-A*03:01_B2M	Nucleocapsid	KTFPPTEPK	vdjdb																											0	0								0	0
SARS-CoV-2	V10,CASSEKARGNEQFF	HLA-A*03:01_B2M	Nucleocapsid	KTFPPTEPK	vdjdb																											0	0								0	0
SARS-CoV-2	V12,CASSLAKKDTQYF	HLA-A*03:01_B2M	Nucleocapsid	KTFPPTEPK	vdjdb																											0	0								0	0
SARS-CoV-2	V12,CASSLPSGQGAYNEQFF	HLA-A*03:01_B2M	Nucleocapsid	KTFPPTEPK	vdjdb																											0	0								0	0
SARS-CoV-2	V12,CATDRNTEAFF	HLA-A*03:01_B2M	Nucleocapsid	KTFPPTEPK	vdjdb																											0	0								0	0
SARS-CoV-2	V16,CASSQFTGRKEKLFF	HLA-A*03:01_B2M	Nucleocapsid	KTFPPTEPK	vdjdb																											0	0								0	0
SARS-CoV-2	V18,CASSPSVYFEVSGANVLTF	HLA-A*11:01_B2M	Nucleocapsid	KTFPPTEPK	vdjdb																0							0									0		0
SARS-CoV-2	V19,CASSRAGTGYNEQFF	HLA-A*11:01_B2M	Nucleocapsid	KTFPPTEPK	vdjdb																0							0									0		0
SARS-CoV-2	V02,CASGGNSYEQYF	HLA-A*02:01_B2M	Nucleocapsid	LLLDRLNQL	vdjdb			0	0	0	1	0	0	0	0	0	0	0	0	0	0	0	0	0	0	0	1	0	0	0	0	0	0	0	0	0	0	0	0	0	0	0	0	0	0	0	0	0	0
SARS-CoV-2	V02,CASSEGGGEQYF	HLA-A*02:01_B2M	Nucleocapsid	LLLDRLNQL	vdjdb			0	0	1	0	0	0	0	0	0	0	0	0	0	0	0	0	0	0	1	0	0	0	1	0	0	0	0	0	0	0	0	0	0	0	0	0	0	0	1	0	0	0
SARS-CoV-2	V02,CATEAGTGTNYGYTF	HLA-A*02:01_B2M	Nucleocapsid	LLLDRLNQL	vdjdb			0	0	0	0	0	0	0	0	0	0	0	0	0	0	0	0	0	0	0	0	0	0	0	0	0	0	0	0	0	0	0	0	0	0	0	0	0	0	0	0	0	0
SARS-CoV-2	V06,CASSSGTVPYEQYF	HLA-A*02:01_B2M	Nucleocapsid	LLLDRLNQL	vdjdb			0	0	1	0	0	0	0	0	0	0	0	0	0	0	0	0	0	0	0	0	0	0	0	1	0	0	0	0	0	0	0	0	0	1	0	0	0	0	0	0	0	0
SARS-CoV-2	V07,CASASAAYEQYF	HLA-A*02:01_B2M	Nucleocapsid	LLLDRLNQL	vdjdb			0	0	0	0	0	0	0	0	0	0	0	0	0	0	0	0	0	0	0	0	0	0	0	0	0	0	0	0	0	0	0	0	0	0	0	0	0	0	0	0	0	0
SARS-CoV-2	V09,CASSAELNTYEQYF	HLA-A*02:01_B2M	Nucleocapsid	LLLDRLNQL	vdjdb			0	0	0	0	0	0	0	0	0	0	0	0	0	0	0	0	0	0	0	0	0	0	0	0	0	0	0	0	0	0	0	0	0	0	0	0	0	0	0	0	0	0
SARS-CoV-2	V09,CASSVAHLNTDTQYF	HLA-A*02:01_B2M	Nucleocapsid	LLLDRLNQL	vdjdb			0	0	0	0	0	0	0	0	0	0	0	0	0	0	0	0	0	0	0	0	0	0	0	0	0	0	0	0	0	0	0	0	0	0	0	0	0	0	0	0	0	0
SARS-CoV-2	V09,CASSVEGASYEQYF	HLA-A*02:01_B2M	Nucleocapsid	LLLDRLNQL	vdjdb			0	0	0	0	0	0	1	0	0	0	0	0	0	0	0	0	0	0	0	0	0	1	0	1	0	0	0	0	0	0	0	0	0	0	0	0	0	1	0	0	0	0
SARS-CoV-2	V09,CASSVELNSYEQYF	HLA-A*02:01_B2M	Nucleocapsid	LLLDRLNQL	vdjdb			0	0	0	0	0	0	0	0	1	0	0	0	0	0	0	0	0	0	0	0	0	0	0	0	0	0	0	0	0	0	0	0	0	0	0	0	0	0	0	0	0	0
SARS-CoV-2	V09,CASTETSGAYNEQFF	HLA-A*02:01_B2M	Nucleocapsid	LLLDRLNQL	vdjdb			0	0	0	0	0	0	0	0	0	0	0	0	0	0	0	0	0	0	0	0	0	0	0	0	0	0	0	0	0	0	0	0	0	0	0	0	0	0	0	0	0	0
SARS-CoV-2	V11,CASSASNYGYTF	HLA-A*02:01_B2M	Nucleocapsid	LLLDRLNQL	vdjdb			0	0	0	0	0	0	0	0	0	0	0	0	0	0	0	0	0	0	0	0	0	0	0	0	0	0	0	0	0	0	0	0	0	0	0	0	0	0	0	0	0	0
SARS-CoV-2	V12,CASSPDSVEQYF	HLA-A*02:01_B2M	Nucleocapsid	LLLDRLNQL	vdjdb			0	0	0	0	0	0	0	0	0	0	0	0	0	0	0	0	0	0	0	0	0	0	0	0	0	0	0	0	0	0	0	0	0	0	1	0	0	0	0	0	0	0
SARS-CoV-2	V18,CASSIPTSSYEQYF	HLA-A*02:01_B2M	Nucleocapsid	LLLDRLNQL	vdjdb			0	0	0	0	0	0	0	0	0	0	0	0	0	0	0	0	0	0	0	0	0	0	0	0	0	0	0	0	0	0	0	0	0	0	0	0	0	0	0	0	0	0
SARS-CoV-2	V20,CSAPILSPYEQYF	HLA-A*02:01_B2M	Nucleocapsid	LLLDRLNQL	vdjdb			0	0	0	0	0	0	0	0	0	0	0	0	0	0	0	0	0	0	0	0	0	0	0	0	0	0	0	0	0	0	0	0	0	0	0	0	0	0	0	0	0	0
SARS-CoV-2	V12,CASSTGSNTGELFF	HLA-B*07:02_B2M	Nucleocapsid	RIRGGDGKM	vdjdb						0		0		0			0						0					0				0					0			1	0	0		0		0
SARS-CoV-2	V02,CASSDRPLGPNTEAFF	HLA-B*07:02	Nucleocapsid	SPRWYFYYL	iedb						0		0		0			0						0					0				0					0			0	0	0		0		0
SARS-CoV-2	V02,CASSEGLAGTNTGELFF	HLA-B*07:02	Nucleocapsid	SPRWYFYYL	iedb						0		0		0			0						0					0				0					0			0	0	0		0		0
SARS-CoV-2	V02,CASSEKPLSSYNEQFF	HLA-B*07:02	Nucleocapsid	SPRWYFYYL	iedb						0		0		0			0						0					0				0					0			0	0	0		0		0
SARS-CoV-2	V02,CASSELPGPPGEQYF	HLA-B*07:02	Nucleocapsid	SPRWYFYYL	iedb						0		0		0			0						0					0				0					0			0	0	0		1		0
SARS-CoV-2	V02,CASSERTGGSTEAFF	HLA-B*07:02	Nucleocapsid	SPRWYFYYL	iedb						0		1		0			0						0					0				0					0			0	0	0		0		0
SARS-CoV-2	V02,CASSLKTGGSTEAFF	HLA-B*07:02	Nucleocapsid	SPRWYFYYL	iedb						0		0		0			0						0					0				0					0			0	0	0		0		0
SARS-CoV-2	V02,CASSQGLAGATSTDTQYF	HLA-B*07:02	Nucleocapsid	SPRWYFYYL	iedb						0		0		0			0						0					0				0					0			0	0	0		0		0
SARS-CoV-2	V02,CASSYLPTGGTDTQYF	HLA-B*07:02_B2M	Nucleocapsid	SPRWYFYYL	vdjdb						0		0		0			0						0					0				0					0			0	0	0		0		0
SARS-CoV-2	V03,CASSQGGSSSEKLFF	HLA-B*07:02	Nucleocapsid	SPRWYFYYL	iedb						0		0		0			0						0					0				0					0			0	0	0		0		0
SARS-CoV-2	V03,CASSQNRNRALNTEAFF	HLA-B*07:02	Nucleocapsid	SPRWYFYYL	iedb						0		0		0			0						0					0				0					0			0	0	0		0		0
SARS-CoV-2	V04,CASSQDAGTAHVGEQFF	HLA-B*07:02	Nucleocapsid	SPRWYFYYL	iedb						0		0		0			0						0					0				0					0			0	0	0		0		0
SARS-CoV-2	V04,CASSQDGLSETQYF	HLA-B*07:02	Nucleocapsid	SPRWYFYYL	iedb						0		0		0			0						0					0				0					0			0	0	0		0		0
SARS-CoV-2	V04,CASSQDQGGAEAFF	HLA-B*07:02	Nucleocapsid	SPRWYFYYL	iedb						0		0		0			0						0					0				0					0			0	0	0		0		0
SARS-CoV-2	V05,CASSDLAQYLNTGELFF	HLA-B*07:02_B2M	Nucleocapsid	SPRWYFYYL	vdjdb						0		0		0			0						0					0				0					0			0	0	0		0		0
SARS-CoV-2	V05,CASSERASPGNVLTF	HLA-B*07:02	Nucleocapsid	SPRWYFYYL	iedb						0		0		0			0						0					0				0					0			0	0	0		0		0
SARS-CoV-2	V05,CASSERDSPGNVLTF	HLA-B*07:02	Nucleocapsid	SPRWYFYYL	iedb						0		0		0			0						0					0				0					0			0	0	0		0		0
SARS-CoV-2	V05,CASSFIEGSPNTEAFF	HLA-B*07:02	Nucleocapsid	SPRWYFYYL	iedb						0		0		0			0						0					0				0					0			0	0	0		0		0
SARS-CoV-2	V05,CASSLAGAQQAFF	HLA-B*07:02_B2M	Nucleocapsid	SPRWYFYYL	vdjdb						0		0		0			0						0					0				0					0			0	0	0		0		0
SARS-CoV-2	V05,CASSLETGRNIQYF	HLA-B*07:02_B2M	Nucleocapsid	SPRWYFYYL	vdjdb						0		0		0			0						0					0				0					0			0	0	0		0		0
SARS-CoV-2	V05,CASSLSGSYEQYF	HLA-B*07:02_B2M	Nucleocapsid	SPRWYFYYL	vdjdb						1		1		0			0						1					0				0					0			1	0	1		1		1
SARS-CoV-2	V05,CASSSKQGPGELFF	HLA-B*07:02	Nucleocapsid	SPRWYFYYL	iedb						0		0		0			0						0					0				0					0			0	0	0		0		0
SARS-CoV-2	V05,CASTLAGGPYNEQFF	HLA-B*07:02	Nucleocapsid	SPRWYFYYL	iedb						0		0		0			0						0					0				0					0			0	0	0		0		0
SARS-CoV-2	V06,CASLAGETQYF	HLA-B*07:02	Nucleocapsid	SPRWYFYYL	iedb						0		0		0			0						0					0				0					0			0	0	0		0		0
SARS-CoV-2	V06,CASRQLAGFYEQYF	HLA-B*07:02_B2M	Nucleocapsid	SPRWYFYYL	vdjdb						0		0		0			0						0					0				0					0			0	0	0		0		0
SARS-CoV-2	V06,CASSALAGGFNEQFF	HLA-B*07:02	Nucleocapsid	SPRWYFYYL	iedb						0		0		0			0						0					0				0					0			0	0	0		0		0
SARS-CoV-2	V06,CASSQRGLAGAPSYNEQFF	HLA-B*07:02	Nucleocapsid	SPRWYFYYL	iedb						0		0		0			0						0					0				0					0			0	0	0		0		0
SARS-CoV-2	V06,CASSRTARAYEQYF	HLA-B*07:02	Nucleocapsid	SPRWYFYYL	iedb						0		0		0			0						0					0				0					0			0	0	0		0		0
SARS-CoV-2	V06,CASSSMTSGIRYEQYF	HLA-B*07:02_B2M	Nucleocapsid	SPRWYFYYL	vdjdb						0		0		0			0						0					0				0					0			0	0	0		0		0
SARS-CoV-2	V06,CASSVLPASGAGRNEQFF	HLA-B*07:02	Nucleocapsid	SPRWYFYYL	iedb						0		0		0			0						0					0				0					0			0	0	0		0		0
SARS-CoV-2	V06,CASSYLPGGAKTEAFF	HLA-B*07:02	Nucleocapsid	SPRWYFYYL	iedb						0		0		0			0						0					0				0					0			0	0	0		0		0
SARS-CoV-2	V07,CASRGGGTEAFF	HLA-B*07:02_B2M	Nucleocapsid	SPRWYFYYL	vdjdb						0		0		1			1						0					0				0					0			0	0	0		0		0
SARS-CoV-2	V07,CASSFSLGHPTDTQYF	HLA-B*07:02	Nucleocapsid	SPRWYFYYL	iedb						0		0		0			0						0					0				0					0			0	0	0		0		0
SARS-CoV-2	V07,CASSLALLAGAGGELFF	HLA-B*07:02	Nucleocapsid	SPRWYFYYL	iedb						0		0		0			0						0					0				0					0			0	0	0		0		0
SARS-CoV-2	V07,CASSLEAGRSPYEQYF	HLA-B*07:02	Nucleocapsid	SPRWYFYYL	iedb						0		0		0			0						0					0				0					0			0	0	0		0		0
SARS-CoV-2	V07,CASSLFAGAQGNQPQHF	HLA-B*07:02	Nucleocapsid	SPRWYFYYL	iedb						0		0		0			0						0					0				0					0			0	0	0		0		0
SARS-CoV-2	V07,CASSLGQGHFTF	HLA-B*07:02	Nucleocapsid	SPRWYFYYL	iedb						0		0		0			0						0					0				0					0			0	0	0		0		0
SARS-CoV-2	V07,CASSLGVFTGAGNQPQHF	HLA-B*07:02	Nucleocapsid	SPRWYFYYL	iedb						0		0		0			0						0					0				0					0			0	0	0		0		0
SARS-CoV-2	V07,CASSLNPNTEAFF	HLA-B*07:02_B2M	Nucleocapsid	SPRWYFYYL	vdjdb						0		0		0			0						0					0				0					0			0	0	0		1		0
SARS-CoV-2	V07,CASSLPPREQYF	HLA-B*07:02	Nucleocapsid	SPRWYFYYL	iedb						0		0		0			0						0					0				0					0			0	0	0		0		0
SARS-CoV-2	V07,CASSQGGAIQYF	HLA-B*07:02	Nucleocapsid	SPRWYFYYL	iedb						0		0		0			0						0					0				0					0			0	0	0		0		0
SARS-CoV-2	V09,CASSRFPTGSNNEQF	HLA-B*07:02	Nucleocapsid	SPRWYFYYL	iedb						0		0		0			0						0					0				0					0			0	0	0		0		0
SARS-CoV-2	V09,CASSSKPGGDYNEQFF	HLA-B*07:02_B2M	Nucleocapsid	SPRWYFYYL	vdjdb						0		0		0			0						0					0				0					0			0	0	0		0		0
SARS-CoV-2	V09,CASSVGSGLQYYEQYF	HLA-B*07:02	Nucleocapsid	SPRWYFYYL	iedb						0		0		0			0						0					0				0					0			0	0	0		0		0
SARS-CoV-2	V09,CASSVSGGAYNEQFF	HLA-B*07:02_B2M	Nucleocapsid	SPRWYFYYL	vdjdb						1		0		0			0						0					0				0					0			0	0	0		0		0
SARS-CoV-2	V14,CASSYLAGGYNEQFF	HLA-B*07:02	Nucleocapsid	SPRWYFYYL	iedb						0		0		0			0						0					0				0					0			0	0	0		0		0
SARS-CoV-2	V15,CATSSGIGAGATDTQYF	HLA-B*07:02	Nucleocapsid	SPRWYFYYL	iedb						0		0		0			0						0					0				0					0			0	0	0		0		0
SARS-CoV-2	V19,CASSIFSASGSVTDTQYF	HLA-B*07:02	Nucleocapsid	SPRWYFYYL	iedb						0		0		0			0						0					0				0					0			0	0	0		0		0
SARS-CoV-2	V19,CASSTLGTADKLNYGYTF	HLA-B*07:02_B2M	Nucleocapsid	SPRWYFYYL	vdjdb						0		0		0			0						0					0				0					0			0	0	0		0		0
SARS-CoV-2	V19,CASTPRGNPGDEQFF	HLA-B*07:02	Nucleocapsid	SPRWYFYYL	iedb						0		0		0			0						0					0				0					0			0	0	0		0		0
SARS-CoV-2	V20,CSAGTRDKYYEQYF	HLA-B*07:02	Nucleocapsid	SPRWYFYYL	iedb						0		0		0			0						0					0				0					0			0	0	0		0		0
SARS-CoV-2	V20,CSARAYRESAQYF	HLA-B*07:02	Nucleocapsid	SPRWYFYYL	iedb						0		0		0			0						0					0				0					0			0	0	0		0		0
SARS-CoV-2	V20,CSARGGDSAYEQYF	HLA-B*07:02	Nucleocapsid	SPRWYFYYL	iedb						0		0		0			0						0					0				0					0			0	0	0		0		0
SARS-CoV-2	V20,CSARGGFRSGGGTDEQFF	HLA-B*07:02_B2M	Nucleocapsid	SPRWYFYYL	vdjdb						0		0		0			0						0					0				0					0			0	0	0		0		0
SARS-CoV-2	V20,CSARGSDHFYTEAFF	HLA-B*07:02	Nucleocapsid	SPRWYFYYL	iedb						0		0		0			0						0					0				0					0			0	0	0		0		0
SARS-CoV-2	V20,CSARTETGELFF	HLA-B*07:02	Nucleocapsid	SPRWYFYYL	iedb						0		0		0			0						0					0				0					0			0	0	0		0		0
SARS-CoV-2	V20,CSATDRAASYNSPLHF	HLA-B*07:02_B2M	Nucleocapsid	SPRWYFYYL	vdjdb						0		0		0			0						0					0				0					0			0	0	0		0		0
SARS-CoV-2	V24,CATSDLPGKAGYTF	HLA-B*07:02	Nucleocapsid	SPRWYFYYL	iedb						0		0		0			0						0					0				0					0			0	0	0		0		0
SARS-CoV-2	V24,CATSDLTQDEQYF	HLA-B*07:02	Nucleocapsid	SPRWYFYYL	iedb						0		0		0			0						0					0				0					0			0	0	0		0		0
SARS-CoV-2	V24,CATSDLTQDTQYF	HLA-B*07:02	Nucleocapsid	SPRWYFYYL	iedb						0		0		0			0						0					0				0					0			0	0	0		0		0
SARS-CoV-2	V24,CATSDLVEDTQYF	HLA-B*07:02_B2M	Nucleocapsid	SPRWYFYYL	vdjdb						0		1		0			0						0					0				0					0			0	0	0		0		0
SARS-CoV-2	V24,CATSTGGQPQHF	HLA-B*07:02	Nucleocapsid	SPRWYFYYL	iedb						0		0		0			0						0					0				0					0			0	0	0		0		0
SARS-CoV-2	V25,CASSDLRTANTEAFF	HLA-B*07:02	Nucleocapsid	SPRWYFYYL	iedb						0		0		0			0						0					0				0					0			0	0	0		0		0
SARS-CoV-2	V25,CASSTLATNEKLFF	HLA-B*07:02	Nucleocapsid	SPRWYFYYL	iedb						0		0		0			0						0					0				0					0			0	0	0		0		0
SARS-CoV-2	V27,CASAPLVGAPEAKNIQYF	HLA-B*07:02	Nucleocapsid	SPRWYFYYL	iedb						0		0		0			0						0					0				0					0			0	0	0		0		0
SARS-CoV-2	V27,CASKALVGTAEAKNIQYF	HLA-B*07:02	Nucleocapsid	SPRWYFYYL	iedb						0		0		0			0						0					0				0					0			0	0	0		0		0
SARS-CoV-2	V27,CASNPLAGEFTAKNIQYF	HLA-B*07:02_B2M	Nucleocapsid	SPRWYFYYL	vdjdb						0		0		0			0						0					0				0					0			0	0	0		0		0
SARS-CoV-2	V27,CASRAITGSGQPQHF	HLA-B*07:02	Nucleocapsid	SPRWYFYYL	iedb						0		0		0			0						0					0				0					0			0	0	0		0		0
SARS-CoV-2	V27,CASRAKVGAANEQFF	HLA-B*07:02	Nucleocapsid	SPRWYFYYL	iedb						0		0		0			0						0					0				0					0			0	0	0		0		0
SARS-CoV-2	V27,CASRKITGGPNQPQHF	HLA-B*07:02	Nucleocapsid	SPRWYFYYL	iedb						0		0		0			0						0					0				0					0			0	0	0		0		0
SARS-CoV-2	V27,CASRPLAGGQDKETQYF	HLA-B*07:02	Nucleocapsid	SPRWYFYYL	iedb						0		0		0			0						0					0				0					0			0	0	0		0		0
SARS-CoV-2	V27,CASRPLTGGDQPQHF	HLA-B*07:02	Nucleocapsid	SPRWYFYYL	iedb						0		0		0			0						0					0				0					0			0	0	0		0		0
SARS-CoV-2	V27,CASRRLTGGQQPQHF	HLA-B*07:02	Nucleocapsid	SPRWYFYYL	iedb						0		0		0			0						0					0				0					0			0	0	0		0		0
SARS-CoV-2	V27,CASSALAGGPPEGKNIQYF	HLA-B*07:02	Nucleocapsid	SPRWYFYYL	iedb						0		0		0			0						0					0				0					0			0	0	0		0		0
SARS-CoV-2	V27,CASSFTSGGARRKETQYF	HLA-B*07:02	Nucleocapsid	SPRWYFYYL	iedb						0		0		0			0						0					0				0					0			0	0	0		0		0
SARS-CoV-2	V27,CASSHLVGSAIAKNIQYF	HLA-B*07:02	Nucleocapsid	SPRWYFYYL	iedb						0		0		0			0						0					0				0					0			0	0	0		0		0
SARS-CoV-2	V27,CASSLIAGGPEAKNIQYF	HLA-B*07:02_B2M	Nucleocapsid	SPRWYFYYL	vdjdb						0		0		0			0						0					0				0					0			0	0	0		0		0
SARS-CoV-2	V27,CASSLIISAGDTEAFF	HLA-B*07:02	Nucleocapsid	SPRWYFYYL	iedb						0		0		0			0						0					0				0					0			0	0	0		0		0
SARS-CoV-2	V27,CASSPAVGDPLAKNIQYF	HLA-B*07:02	Nucleocapsid	SPRWYFYYL	iedb						0		0		0			0						0					0				0					0			0	0	0		0		0
SARS-CoV-2	V27,CASSPIAGLKVNEQFF	HLA-B*07:02	Nucleocapsid	SPRWYFYYL	iedb						0		0		0			0						0					0				0					0			0	0	0		0		0
SARS-CoV-2	V27,CASSPIITGGNYGYTF	HLA-B*07:02	Nucleocapsid	SPRWYFYYL	iedb						0		0		0			0						0					0				0					0			0	0	0		0		0
SARS-CoV-2	V27,CASSPLAGGEEKKETQYF	HLA-B*07:02	Nucleocapsid	SPRWYFYYL	iedb						0		0		0			0						0					0				0					0			0	0	0		0		0
SARS-CoV-2	V27,CASSPLAGHPSTKNIQYF	HLA-B*07:02	Nucleocapsid	SPRWYFYYL	iedb						0		0		0			0						0					0				0					0			0	0	0		0		0
SARS-CoV-2	V27,CASSPLAGVPLAAKNIQYF	HLA-B*07:02	Nucleocapsid	SPRWYFYYL	iedb						0		0		0			0						0					0				0					0			0	0	0		0		0
SARS-CoV-2	V27,CASSPLRQAKIEAFF	HLA-B*07:02	Nucleocapsid	SPRWYFYYL	iedb						0		0		0			0						0					0				0					0			0	0	0		0		0
SARS-CoV-2	V27,CASSPLTGLVRYEQYF	HLA-B*07:02	Nucleocapsid	SPRWYFYYL	iedb						0		0		0			0						0					0				0					0			0	0	0		0		0
SARS-CoV-2	V27,CASSPLTGTGSDKETQYF	HLA-B*07:02	Nucleocapsid	SPRWYFYYL	iedb						0		0		0			0						0					0				0					0			0	0	0		0		0
SARS-CoV-2	V27,CASSPLVGSALAKNIQYF	HLA-B*07:02	Nucleocapsid	SPRWYFYYL	iedb						0		0		0			0						0					0				0					0			0	0	0		0		0
SARS-CoV-2	V27,CASSPRETANSGANVLTF	HLA-B*07:02	Nucleocapsid	SPRWYFYYL	iedb						0		0		0			0						0					0				0					0			0	0	0		0		0
SARS-CoV-2	V27,CASSPSTGHPEAKNIQYF	HLA-B*07:02	Nucleocapsid	SPRWYFYYL	iedb						0		0		0			0						0					0				0					0			0	0	0		0		0
SARS-CoV-2	V27,CASSRIRDYTDTQYF	HLA-B*07:02	Nucleocapsid	SPRWYFYYL	iedb						0		0		0			0						0					0				0					0			0	0	0		0		0
SARS-CoV-2	V27,CASSSITGDRVRKETQYF	HLA-B*07:02	Nucleocapsid	SPRWYFYYL	iedb						0		0		0			0						0					0				0					0			0	0	0		0		0
SARS-CoV-2	V27,CASSSLTSGAYNEQFF	HLA-B*07:02	Nucleocapsid	SPRWYFYYL	iedb						0		0		0			1						0					0				0					0			0	0	0		0		0
SARS-CoV-2	V27,CASSSLTSGGARYTQYF	HLA-B*07:02	Nucleocapsid	SPRWYFYYL	iedb						0		0		0			0						0					0				0					0			0	0	0		0		0
SARS-CoV-2	V27,CASSSLVGKQEAKNIQYF	HLA-B*07:02	Nucleocapsid	SPRWYFYYL	iedb						0		0		0			0						0					0				0					0			0	0	0		0		0
SARS-CoV-2	V27,CASSWGGRGGYEQYF	HLA-B*07:02	Nucleocapsid	SPRWYFYYL	iedb						0		0		0			0						0					0				0					0			0	0	0		0		0
SARS-CoV-2	V27,CASSYFQSSGGGYTF	HLA-B*07:02	Nucleocapsid	SPRWYFYYL	iedb						0		0		0			0						0					0				0					0			0	0	0		0		0
SARS-CoV-2	V28,CASSEGQDNYGYTF	HLA-B*07:02	Nucleocapsid	SPRWYFYYL	iedb						0		0		0			0						0					0				0					0			0	0	0		0		0
SARS-CoV-2	V28,CASSFLTGPKGDYTF	HLA-B*07:02	Nucleocapsid	SPRWYFYYL	iedb						0		0		0			0						0					0				0					0			0	0	0		0		0
SARS-CoV-2	V28,CASSLGTSQFF	HLA-B*07:02	Nucleocapsid	SPRWYFYYL	iedb						0		0		0			0						0					0				0					0			0	0	0		0		0
SARS-CoV-2	V28,CASSLITSAIYEQYF	HLA-B*07:02	Nucleocapsid	SPRWYFYYL	iedb						0		0		0			0						0					0				0					0			0	0	0		0		0
SARS-CoV-2	V28,CASSLNRANTEAFF	HLA-B*07:02	Nucleocapsid	SPRWYFYYL	iedb						0		0		0			0						0					0				0					0			0	0	0		0		0
SARS-CoV-2	V28,CASSPLTGQGLGGAYEQYF	HLA-B*07:02_B2M	Nucleocapsid	SPRWYFYYL	vdjdb						0		0		0			0						0					0				0					0			0	0	0		0		0
SARS-CoV-2	V28,CASSPLTSNYGYTF	HLA-B*07:02	Nucleocapsid	SPRWYFYYL	iedb						0		0		0			0						0					0				0					0			0	0	0		0		0
SARS-CoV-2	V28,CASSPLTSSSYNEQFF	HLA-B*07:02	Nucleocapsid	SPRWYFYYL	iedb						0		0		0			0						0					0				0					0			0	0	0		0		0
SARS-CoV-2	V28,CASSSLLGGPQPQHF	HLA-B*07:02	Nucleocapsid	SPRWYFYYL	iedb						0		0		0			0						0					0				0					0			0	0	0		0		0
SARS-CoV-2	V28,CASSSLTGQSQETQYF	HLA-B*07:02_B2M	Nucleocapsid	SPRWYFYYL	vdjdb						0		0		0			0						0					0				0					0			0	0	0		0		0
SARS-CoV-2	V28,CASSSLTGSSGELFF	HLA-B*07:02	Nucleocapsid	SPRWYFYYL	iedb						0		0		0			0						0					0				0					0			0	0	0		0		0
SARS-CoV-2	V29,CSVDALLGAYTQYF	HLA-B*07:02_B2M	Nucleocapsid	SPRWYFYYL	vdjdb						0		0		0			0						0					0				0					0			0	0	0		0		0
SARS-CoV-2	V29,CSVVPLAGPYEQYF	HLA-B*07:02_B2M	Nucleocapsid	SPRWYFYYL	vdjdb						0		0		0			0						0					0				0					0			0	0	0		0		0
SARS-CoV-2	V29,CSVVPLMGGYEQYF	HLA-B*07:02_B2M	Nucleocapsid	SPRWYFYYL	vdjdb						0		0		0			0						0					0				0					0			0	0	0		0		0
SARS-CoV-2	V30,CAWSPITSNYGYTF	HLA-B*07:02	Nucleocapsid	SPRWYFYYL	iedb						0		0		0			0						0					0				0					0			0	0	0		0		0
SARS-CoV-2	V04,CASSAQEGRIEMNTEAFF	HLA-A*02:01_B2M	ORF1ab	ALWEIQQVV	vdjdb			0	0	0	0	0	0	0	0	0	0	0	0	0	0	0	0	0	0	0	0	0	0	0	0	0	0	0	0	0	0	0	0	0	0	0	0	0	0	0	0	0	0
SARS-CoV-2	V04,CASSQDPGTSVYNEQFF	HLA-A*02:01_B2M	ORF1ab	ALWEIQQVV	vdjdb			0	0	0	0	0	0	0	0	0	0	0	0	0	0	0	0	0	0	0	0	0	0	0	0	0	0	0	0	0	0	0	0	0	0	0	0	0	0	0	0	0	0
SARS-CoV-2	V06,CASSYGLERQFF	HLA-A*02:01_B2M	ORF1ab	ALWEIQQVV	vdjdb			0	0	0	0	0	0	0	0	0	0	0	0	0	0	0	0	0	0	0	0	0	0	0	0	0	0	0	0	0	0	0	0	0	0	0	0	0	0	0	0	0	0
SARS-CoV-2	V15,CATSGNSWTGDVGTEAFF	HLA-A*02:01_B2M	ORF1ab	ALWEIQQVV	vdjdb			0	0	0	0	0	0	0	0	0	0	0	0	0	0	0	0	0	0	0	0	0	0	0	0	0	0	0	0	0	0	0	0	0	0	0	0	0	0	0	0	0	0
SARS-CoV-2	V27,CASTGTGVFNEQFF	HLA-A*02:01_B2M	ORF1ab	ALWEIQQVV	vdjdb			0	0	0	0	0	0	0	0	0	0	0	0	0	0	0	0	0	0	0	0	0	0	0	0	0	0	0	0	0	0	0	0	0	0	0	0	0	0	0	0	0	0
SARS-CoV-2	V05,CASSSSALEDPEQYF	HLA-A*02:01_B2M	ORF1ab	FLLNKEMYL	vdjdb			0	0	0	0	0	0	0	0	0	0	0	0	0	0	0	0	0	0	0	0	0	0	0	0	0	0	0	0	0	0	0	0	0	0	0	0	0	0	0	0	0	0
SARS-CoV-2	V09,CASSDGQGGYGYTF	HLA-A*02:01_B2M	ORF1ab	KLWAQCVQL	vdjdb			0	0	1	0	0	0	0	0	1	0	0	0	1	0	0	0	0	0	0	0	0	0	0	0	0	0	0	0	0	0	0	0	0	0	0	0	0	0	0	0	0	0
SARS-CoV-2	V19,CASSIVPGSPSRGYTF	HLA-A*24:02_B2M	ORF1ab	NYMPYFFTL	vdjdb								0													0									0									0
SARS-CoV-2	V09,CASSADAGTSSEQFF	HLA-A*24:02_B2M	ORF1ab	YYTSNPTTF	vdjdb								0													0									0									0
SARS-CoV-2	V04,CASSQDRGFGAEAEAFF	HLA-A*02:01_B2M	ORF3	ALSKGVHFV	vdjdb			0	0	0	0	0	0	0	0	0	0	0	0	0	0	0	0	0	0	0	0	0	0	0	0	0	0	0	0	0	0	0	0	0	0	0	0	0	0	0	0	0	0
SARS-CoV-2	V04,CASSQGQGLAGIGETQYF	HLA-A*02:01_B2M	ORF3	ALSKGVHFV	vdjdb			0	0	0	0	0	0	0	0	0	0	0	0	0	0	0	0	0	0	0	0	0	0	0	0	0	0	0	0	0	0	0	0	0	0	0	0	0	0	0	0	0	0
SARS-CoV-2	V06,CASSYLLAMNTGELFF	HLA-A*02:01_B2M	ORF3	ALSKGVHFV	vdjdb			0	0	0	0	0	0	0	0	0	0	0	0	0	0	0	0	0	0	0	0	0	0	0	0	0	0	0	0	0	0	0	0	0	0	0	0	0	0	0	0	0	0
SARS-CoV-2	V07,CASNGLAGVSYNEQFF	HLA-A*02:01_B2M	ORF3	ALSKGVHFV	vdjdb			0	0	0	0	0	0	0	0	0	0	0	0	0	0	0	0	0	0	0	0	0	0	0	0	0	0	0	0	0	0	0	0	0	0	0	0	0	0	0	0	0	0
SARS-CoV-2	V07,CASSSGVERPYEQYF	HLA-A*02:01_B2M	ORF3	ALSKGVHFV	vdjdb			0	0	0	0	0	0	0	0	0	0	0	0	0	0	0	0	0	0	0	0	0	0	0	0	0	0	0	0	0	0	0	0	0	0	0	0	0	0	0	0	0	0
SARS-CoV-2	V09,CASSAEGSPEAFF	HLA-A*02:01_B2M	ORF3	ALSKGVHFV	vdjdb			0	0	0	0	0	0	0	0	0	0	0	0	0	0	0	0	0	0	0	0	0	0	0	0	0	0	0	0	0	0	0	0	0	0	0	0	0	0	0	0	0	0
SARS-CoV-2	V10,CASSEVAGDTQYF	HLA-A*02:01_B2M	ORF3	ALSKGVHFV	vdjdb			0	0	0	0	0	0	0	0	0	0	0	0	0	0	0	0	0	0	0	0	0	0	0	0	0	0	0	0	0	0	0	0	0	0	0	0	0	0	0	0	0	0
SARS-CoV-2	V10,CASSEVGNEQFF	HLA-A*02:01_B2M	ORF3	ALSKGVHFV	vdjdb			0	0	0	0	0	0	0	0	0	0	0	0	0	0	0	0	0	0	0	0	0	0	0	0	0	0	0	0	0	0	0	0	0	0	0	0	0	0	0	0	0	0
SARS-CoV-2	V12,CASSPQGSGTGPNQPQHF	HLA-A*02:01_B2M	ORF3	ALSKGVHFV	vdjdb			0	0	0	0	0	0	0	0	0	0	0	0	0	0	0	0	0	0	0	0	0	0	0	0	0	0	0	0	0	0	0	0	0	0	0	0	0	0	0	0	0	0
SARS-CoV-2	V18,CASSPGAGAEETQYF	HLA-A*02:01_B2M	ORF3	ALSKGVHFV	vdjdb			0	0	0	0	0	0	0	0	0	0	0	0	0	0	0	0	0	0	0	0	0	0	0	0	0	0	0	0	0	0	0	0	0	0	0	0	0	0	0	0	0	0
SARS-CoV-2	V20,CSADPVAGGGYEQYF	HLA-A*02:01_B2M	ORF3	ALSKGVHFV	vdjdb			0	0	0	0	0	0	0	0	0	0	0	0	0	0	0	0	0	0	0	0	0	0	0	0	0	0	0	0	0	0	0	0	0	0	0	0	0	0	0	0	0	0
SARS-CoV-2	V20,CSARGSSGRAEYTQYF	HLA-A*02:01_B2M	ORF3	ALSKGVHFV	vdjdb			0	0	0	0	0	0	0	0	0	0	0	0	0	0	0	0	0	0	0	0	0	0	0	0	0	0	0	0	0	0	0	0	0	0	0	0	0	0	0	0	0	0
SARS-CoV-2	V27,CASSLAGDDYNEQFF	HLA-A*02:01_B2M	ORF3	ALSKGVHFV	vdjdb			0	0	0	0	0	0	0	0	1	0	0	0	0	0	0	0	0	0	0	0	0	0	0	0	0	0	0	0	0	0	0	0	0	0	0	0	0	0	0	0	0	0
SARS-CoV-2	V27,CASSLAGDSYNEQFF	HLA-A*02:01_B2M	ORF3	ALSKGVHFV	vdjdb			0	0	0	0	0	0	0	0	0	0	0	0	0	0	0	0	0	0	0	0	0	0	0	1	0	0	0	0	1	0	0	0	0	0	0	0	0	0	1	1	0	0
SARS-CoV-2	V27,CASSLSGDDYNEQFF	HLA-A*02:01_B2M	ORF3	ALSKGVHFV	vdjdb			0	0	0	0	0	0	0	0	0	0	0	0	0	0	0	0	0	0	0	0	0	0	0	0	0	0	0	0	0	0	0	0	0	0	0	0	0	0	0	0	0	0
SARS-CoV-2	V27,CASSLVGDSYNEQFF	HLA-A*02:01_B2M	ORF3	ALSKGVHFV	vdjdb			0	0	0	0	0	0	0	0	1	0	0	0	0	0	0	0	0	0	0	0	0	0	0	0	0	0	0	0	0	0	0	0	0	0	0	0	0	0	0	0	0	0
SARS-CoV-2	V27,CASSLVGGPLSYEQYF	HLA-A*02:01_B2M	ORF3	ALSKGVHFV	vdjdb			0	0	0	0	0	0	0	0	0	0	0	0	0	0	0	0	0	0	0	0	0	0	0	0	0	0	0	0	0	0	0	0	0	0	0	0	0	0	0	0	0	0
SARS-CoV-2	V28,CASSPIKDTRQEYTGELFF	HLA-A*01:01_B2M	ORF3	FTSDYYQLY	vdjdb					0				0				0																0				0					0				0
SARS-CoV-2	V04,CASSQGTGGANEQYF	HLA-A*02:01_B2M	ORF3	LLYDANYFL	vdjdb			0	0	0	0	0	0	0	0	0	0	0	0	0	0	0	0	0	0	0	0	0	0	0	0	0	0	0	0	0	0	0	0	0	0	0	0	0	0	0	0	0	0
SARS-CoV-2	V05,CASSLTSGGPTSDTQYF	HLA-A*02:01_B2M	ORF3	LLYDANYFL	vdjdb			0	0	0	0	0	0	0	0	0	0	0	0	0	0	0	0	0	0	0	0	0	0	0	0	0	0	0	0	0	0	0	0	0	0	0	0	0	0	0	0	0	0
SARS-CoV-2	V05,CASSLTSGGPVTDTQYF	HLA-A*02:01_B2M	ORF3	LLYDANYFL	vdjdb			0	0	0	0	0	0	0	0	0	0	0	0	0	0	0	0	0	0	0	0	0	0	0	0	0	0	0	0	0	0	0	0	0	0	0	0	0	0	0	0	0	0
SARS-CoV-2	V09,CASSLAGSTEAFF	HLA-A*02:01_B2M	ORF3	LLYDANYFL	vdjdb			0	0	0	0	0	0	0	0	0	0	0	0	0	0	0	0	0	0	0	0	0	0	0	0	0	0	0	0	0	0	0	0	0	0	0	0	0	0	0	0	0	0
SARS-CoV-2	V09,CASSVVDRNNEQFF	HLA-A*02:01_B2M	ORF3	LLYDANYFL	vdjdb			0	0	0	0	0	0	0	0	0	0	0	0	0	0	0	0	0	0	0	0	0	0	0	0	0	0	0	0	0	0	0	0	0	0	0	0	0	0	0	0	0	0
SARS-CoV-2	V11,CASSLGGAEAFF	HLA-A*02:01_B2M	ORF3	LLYDANYFL	vdjdb			0	1	0	0	1	1	0	1	1	0	1	1	0	0	0	0	0	0	0	0	0	1	1	1	1	1	0	0	0	0	0	0	0	0	0	0	0	0	0	0	0	0
SARS-CoV-2	V11,CASSLGGSTEAFF	HLA-A*02:01_B2M	ORF3	LLYDANYFL	vdjdb			1	0	0	0	0	1	1	1	1	1	1	1	1	0	0	0	1	0	0	0	1	1	0	0	1	1	0	0	1	0	0	0	0	0	0	0	0	1	0	0	1	0
SARS-CoV-2	V11,CASSLGGTEAFF	HLA-A*02:01_B2M	ORF3	LLYDANYFL	vdjdb			1	1	1	1	0	1	1	1	1	0	0	1	1	1	1	1	1	0	0	0	1	1	0	1	1	1	0	1	1	1	0	0	1	0	1	1	1	1	0	1	1	1
SARS-CoV-2	V11,CASSLGSGGTEAFF	HLA-A*02:01_B2M	ORF3	LLYDANYFL	vdjdb			0	1	0	1	0	0	0	0	0	0	0	1	1	0	0	0	0	0	0	0	0	0	0	0	0	0	0	0	0	0	0	0	0	0	0	0	0	0	0	1	0	0
SARS-CoV-2	V12,CASTTSRGAISTDTQYF	HLA-A*02:01_B2M	ORF3	LLYDANYFL	vdjdb			0	0	0	0	0	0	0	0	0	0	0	0	0	0	0	0	0	0	0	0	0	0	0	0	0	0	0	0	0	0	0	0	0	0	0	0	0	0	0	0	0	0
SARS-CoV-2	V27,CASSLEAGGREQYF	HLA-A*02:01_B2M	ORF3	LLYDANYFL	vdjdb			0	0	0	0	0	0	0	0	0	0	0	0	0	0	0	0	0	0	0	0	0	0	0	0	0	0	0	0	0	0	0	0	0	0	0	0	0	0	0	0	0	0
SARS-CoV-2	V28,CASTTPVTERYNEQFF	HLA-A*02:01_B2M	ORF3	LLYDANYFL	vdjdb			0	0	0	0	0	0	0	0	0	0	0	0	0	0	0	0	0	0	0	0	0	0	0	0	0	0	0	0	0	0	0	0	0	0	0	0	0	0	0	0	0	0
SARS-CoV-2	V04,CASSQDRSGGATDTQYF	HLA-A*24:02_B2M	ORF3	VYFLQSINF	vdjdb								0													0									0									0
SARS-CoV-2	V28,CASRTLRGHVSEAFF	HLA-A*02:01_B2M	Spike	ALQIPFAMQM	vdjdb			0	0	0	0	0	0	0	0	0	0	0	0	0	0	0	0	0	0	0	0	0	0	0	0	0	0	0	0	0	0	0	0	0	0	0	0	0	0	0	0	0	0
SARS-CoV-2	V05,CASSFGTPSTDTQYF	HLA-A*24:02_B2M	Spike	FAMQMAYRF	vdjdb								0													0									0									0
SARS-CoV-2	V05,CASSLDGTGREKLFF	HLA-A*24:02_B2M	Spike	FAMQMAYRF	vdjdb								0													0									0									0
SARS-CoV-2	V05,CASSLMVNEQYF	HLA-A*24:02_B2M	Spike	FAMQMAYRF	vdjdb								0													0									0									0
SARS-CoV-2	V28,CASSFPGYGYTF	HLA-A*02:01_B2M	Spike	KIYSKHTPI	vdjdb			0	1	0	0	0	0	0	0	1	0	0	0	0	0	0	0	0	0	0	0	0	0	0	0	0	0	1	0	0	0	0	0	0	0	0	0	0	0	0	0	1	0
SARS-CoV-2	V20,CSASSTHSNQPQHF	HLA-A*02:01_B2M	Spike	KQIYKTPPI	vdjdb			0	0	0	0	0	0	0	0	0	0	0	0	0	0	0	0	0	0	0	0	0	0	0	0	0	0	0	0	0	0	0	0	0	0	0	0	0	0	0	0	0	0
SARS-CoV-2	V28,CASSLTGGGYEQYF	HLA-A*02:01_B2M	Spike	LLFNKVTLA	vdjdb			0	0	0	0	0	0	0	0	0	0	0	0	0	0	0	0	0	0	0	0	0	0	0	0	0	0	0	0	0	0	0	0	0	0	0	0	1	0	0	0	0	0
SARS-CoV-2	V05,CASSSLDGRLGYTF	HLA-B*07:02_B2M	Spike	LPPAYTNSF	vdjdb						0		0		0			0						0					0				0					0			0	0	0		0		0
SARS-CoV-2	V12,CASSKKGLSNEQFF	HLA-B*07:02_B2M	Spike	LPPAYTNSF	vdjdb						0		0		0			0						0					0				0					0			0	0	0		0		0
SARS-CoV-2	V02,CASASGQGYEQYF	HLA-A*24:01_B2M	Spike	NYNYLYRLF	vdjdb								0													0									0									0
SARS-CoV-2	V02,CASSEFRSYEQYF	HLA-A*24:01_B2M	Spike	NYNYLYRLF	vdjdb								0													0									0									0
SARS-CoV-2	V02,CASSEGQGYEQFF	HLA-A*24:01_B2M	Spike	NYNYLYRLF	vdjdb								0													0									0									0
SARS-CoV-2	V02,CASSEGQGYEQYF	HLA-A*24:01_B2M	Spike	NYNYLYRLF	vdjdb								1													0									0									1
SARS-CoV-2	V02,CASSESQGYEQYF	HLA-A*24:01_B2M	Spike	NYNYLYRLF	vdjdb								0													0									0									0
SARS-CoV-2	V02,CASSETGGYEQYF	HLA-A*24:01_B2M	Spike	NYNYLYRLF	vdjdb								0													0									0									0
SARS-CoV-2	V02,CASSRGSGVSYEQYF	HLA-A*24:01_B2M	Spike	NYNYLYRLF	vdjdb								0													0									0									0
SARS-CoV-2	V04,CASSQGPGPYEQYF	HLA-A*24:01_B2M	Spike	NYNYLYRLF	vdjdb								0													0									0									0
SARS-CoV-2	V05,CASSLLGGYEQYF	HLA-A*24:01_B2M	Spike	NYNYLYRLF	vdjdb								0													0									0									0
SARS-CoV-2	V06,CASSEGQGYEQYF	HLA-A*24:01_B2M	Spike	NYNYLYRLF	vdjdb								0													1									1									1
SARS-CoV-2	V06,CASSERTGYEQYF	HLA-A*24:01_B2M	Spike	NYNYLYRLF	vdjdb								0													0									0									0
SARS-CoV-2	V06,CASSETGGYEQYF	HLA-A*24:01_B2M	Spike	NYNYLYRLF	vdjdb								0													0									1									0
SARS-CoV-2	V06,CASSEWGQGVAYGYTF	HLA-A*24:01_B2M	Spike	NYNYLYRLF	vdjdb								0													0									0									0
SARS-CoV-2	V07,CASSLASGYEQYF	HLA-A*24:01_B2M	Spike	NYNYLYRLF	vdjdb								0													0									0									0
SARS-CoV-2	V10,CASSEGQGYEQFF	HLA-A*24:01_B2M	Spike	NYNYLYRLF	vdjdb								0													0									0									0
SARS-CoV-2	V30,CAWSVTGVTEAFF	HLA-A*24:01_B2M	Spike	NYNYLYRLF	vdjdb								0													0									1									0
SARS-CoV-2	V02,CAGKSTGELFF	HLA-A*24:01_B2M	Spike	QYIKWPWYI	vdjdb								0													0									0									0
SARS-CoV-2	V03,CASCPSWGSGANVLTF	HLA-A*24:01_B2M	Spike	QYIKWPWYI	vdjdb								0													0									0									0
SARS-CoV-2	V04,CASSQDYWGGGADTQYF	HLA-A*24:01_B2M	Spike	QYIKWPWYI	vdjdb								0													0									0									0
SARS-CoV-2	V04,CASSVGATGAYEQYF	HLA-A*24:01_B2M	Spike	QYIKWPWYI	vdjdb								0													0									0									0
SARS-CoV-2	V05,CASSPAGGAVLQAFF	HLA-A*24:02_B2M	Spike	QYIKWPWYI	vdjdb								0													0									0									0
SARS-CoV-2	V05,CASSQSGGGEQFF	HLA-A*24:01_B2M	Spike	QYIKWPWYI	vdjdb								0													0									0									0
SARS-CoV-2	V06,CASSALVAFSTDTQYF	HLA-A*24:01_B2M	Spike	QYIKWPWYI	vdjdb								0													0									0									0
SARS-CoV-2	V06,CASSFHPGQDRGNSPLHF	HLA-A*24:01_B2M	Spike	QYIKWPWYI	vdjdb								0													0									0									0
SARS-CoV-2	V06,CASSWNGLAGDEQFF	HLA-A*24:01_B2M	Spike	QYIKWPWYI	vdjdb								0													0									0									0
SARS-CoV-2	V07,CASSLGETIYGYTF	HLA-A*24:01_B2M	Spike	QYIKWPWYI	vdjdb								0													0									0									0
SARS-CoV-2	V07,CASSLVGEGRGREQYF	HLA-A*24:01_B2M	Spike	QYIKWPWYI	vdjdb								0													0									0									0
SARS-CoV-2	V07,CASSSLAGEVNEQFF	HLA-A*24:01_B2M	Spike	QYIKWPWYI	vdjdb								0													0									0									0
SARS-CoV-2	V20,CSARDQDRAYEQYF	HLA-A*24:01_B2M	Spike	QYIKWPWYI	vdjdb								0													0									0									0
SARS-CoV-2	V20,CSARTISQGAHYEQYF	HLA-A*24:01_B2M	Spike	QYIKWPWYI	vdjdb								0													0									0									0
SARS-CoV-2	V27,CASSLSTTTASYEQYF	HLA-A*24:01_B2M	Spike	QYIKWPWYI	vdjdb								0													0									0									0
SARS-CoV-2	V27,CASSSYTQRGLDYTGELFF	HLA-A*24:01_B2M	Spike	QYIKWPWYI	vdjdb								0													0									0									0
SARS-CoV-2	V29,CSVDPGQFYNEQFF	HLA-A*24:01_B2M	Spike	QYIKWPWYI	vdjdb								0													0									0									0
SARS-CoV-2	V29,CSVEDPMGVGTEAFF	HLA-A*24:01_B2M	Spike	QYIKWPWYI	vdjdb								0													0									0									0
SARS-CoV-2	V10,CATFTGNTEAFF	HLA-B*07:02_B2M	Spike	RARSVASQSI	vdjdb						0		0		0			0						0					0				0					0			0	0	0		0		0
SARS-CoV-2	V03,CASSQEGDRVTEAFF	HLA-A*02:01_B2M	Spike	RLITGRLQSL	vdjdb			0	0	0	0	0	0	0	0	0	0	0	0	0	0	0	0	0	0	0	0	0	0	0	0	0	0	0	0	0	0	0	0	0	0	0	0	0	0	0	0	0	0
SARS-CoV-2	V03,CASSQEQEPHQETQYF	HLA-A*02:01_B2M	Spike	RLITGRLQSL	vdjdb			0	0	0	0	0	0	0	0	0	0	0	0	0	0	0	0	0	0	0	0	0	0	0	0	0	0	0	0	0	0	0	0	0	0	0	0	0	0	0	0	0	0
SARS-CoV-2	V05,CASSSPDRGGTNEKLFF	HLA-A*02:01_B2M	Spike	RLITGRLQSL	vdjdb			0	0	0	0	0	0	0	0	0	0	0	0	0	0	0	0	0	0	0	0	0	0	0	0	0	0	0	0	0	0	0	0	0	0	0	0	0	0	0	0	0	0
SARS-CoV-2	V12,CASSPSYNEQFF	HLA-A*02:01_B2M	Spike	RLITGRLQSL	vdjdb			0	0	0	0	0	0	0	0	0	0	0	0	0	0	0	0	0	0	0	0	0	0	0	0	0	0	0	0	0	0	0	1	0	0	0	0	0	1	0	0	0	0
SARS-CoV-2	V20,CSARDPGLEQNIQYF	HLA-A*02:01_B2M	Spike	RLITGRLQSL	vdjdb			0	0	0	0	0	0	0	0	0	0	0	0	0	0	0	0	0	0	0	0	0	0	0	0	0	0	0	0	0	0	0	0	0	0	0	0	0	0	0	0	0	0
SARS-CoV-2	V20,CSARSPGELNIQYF	HLA-A*02:01_B2M	Spike	RLITGRLQSL	vdjdb			0	0	0	0	0	0	0	0	0	0	0	0	0	0	0	0	0	0	0	0	0	0	0	0	0	0	0	0	0	0	0	0	0	0	0	0	0	0	0	0	0	0
SARS-CoV-2	V20,CSARTGTSEYNEQFF	HLA-A*02:01_B2M	Spike	RLITGRLQSL	vdjdb			0	0	0	0	0	0	0	0	0	0	0	0	0	0	0	0	0	0	0	0	0	0	0	0	0	0	0	0	0	0	0	0	0	0	0	0	0	0	0	0	0	0
SARS-CoV-2	V20,CSGEGGDTEAFF	HLA-A*02:01_B2M	Spike	RLITGRLQSL	vdjdb			0	0	0	0	0	0	0	0	0	0	0	0	0	0	0	0	0	0	0	0	0	0	0	0	0	0	0	0	0	0	0	0	0	0	0	0	0	0	0	0	0	0
SARS-CoV-2	V02,CASSEAKSDAYEQYF	HLA-A*02_B2M	Spike	RLQSLQTYV	vdjdb			0	0	0	0	0	0	0	0	0	0	0	0	0	0	0	0	0	0	0	0	0	0	0	0	0	0	0	0	0	0	0	0	0	0	0	0	0	0	0	0	0	0
SARS-CoV-2	V02,CVRQDRNTGELFF	HLA-A*02:01	Spike	RLQSLQTYV	iedb			0	0	0	0	0	0	0	0	0	0	0	0	0	0	0	0	0	0	0	0	0	0	0	0	0	0	0	0	0	0	0	0	0	0	0	0	0	0	0	0	0	0
SARS-CoV-2	V03,CASSQDWRAGAYNEQFF	HLA-A*02:01	Spike	RLQSLQTYV	iedb			0	0	0	0	0	0	0	0	0	0	0	0	0	0	0	0	0	0	0	0	0	0	0	0	0	0	0	0	0	0	0	0	0	0	0	0	0	0	0	0	0	0
SARS-CoV-2	V04,CASSHVSPNTGELFF	HLA-A*02_B2M	Spike	RLQSLQTYV	vdjdb			0	0	0	0	0	0	0	0	0	0	0	0	0	0	0	0	0	0	0	0	0	0	0	0	0	0	0	0	0	0	0	0	0	0	0	0	0	0	0	0	0	0
SARS-CoV-2	V04,CASSQAVGGTNTDTQYF	HLA-A*02_B2M	Spike	RLQSLQTYV	vdjdb			0	0	0	0	0	0	0	0	0	0	0	0	0	0	0	0	0	0	0	0	0	0	0	0	0	0	0	0	0	0	0	0	0	0	0	0	0	0	0	0	0	0
SARS-CoV-2	V04,CASSQDEYNTGELFF	HLA-A*02:01	Spike	RLQSLQTYV	iedb			0	0	0	0	0	0	0	0	0	0	0	0	0	0	0	0	0	0	0	0	0	0	0	0	0	0	0	0	0	0	0	0	0	0	0	0	0	0	0	0	0	0
SARS-CoV-2	V04,CASSQDLQGPDEKLFF	HLA-A*02:01_B2M	Spike	RLQSLQTYV	vdjdb			0	0	0	0	0	0	0	0	0	0	0	0	0	0	0	0	0	0	0	0	0	0	0	0	0	0	0	0	0	0	0	0	0	0	0	0	0	0	0	0	0	0
SARS-CoV-2	V04,CASSQDLQGTNEKLFF	HLA-A*02:01_B2M	Spike	RLQSLQTYV	vdjdb			0	0	0	0	0	0	1	0	0	0	0	0	0	0	0	0	0	0	0	0	0	0	0	1	0	0	0	0	0	0	0	0	0	0	0	0	0	0	0	0	0	0
SARS-CoV-2	V04,CASSQGDGANVLTF	HLA-A*02:01	Spike	RLQSLQTYV	iedb			0	0	0	1	0	0	0	0	0	0	0	0	0	0	0	0	0	0	0	0	0	0	0	0	0	0	0	0	0	0	0	0	0	0	0	0	0	0	0	0	0	0
SARS-CoV-2	V04,CASSQGQGNIQYF	HLA-A*02:01	Spike	RLQSLQTYV	iedb			0	0	0	0	0	0	0	0	0	0	0	0	0	0	0	0	0	0	0	0	0	0	0	0	0	0	0	0	0	0	0	0	0	0	0	0	0	0	0	0	0	0
SARS-CoV-2	V06,CASSLGTGYQPQHF	HLA-A*02:01	Spike	RLQSLQTYV	iedb			0	0	0	0	0	0	0	0	0	0	0	0	0	0	0	0	0	0	0	0	0	0	0	0	0	0	0	0	0	0	0	0	0	0	0	0	0	1	0	0	0	0
SARS-CoV-2	V06,CASSPGTGWAEAFF	HLA-A*02:01	Spike	RLQSLQTYV	iedb			0	0	0	0	0	0	0	0	0	0	0	0	0	0	0	0	0	0	0	0	0	0	0	0	0	0	0	0	0	0	0	0	0	0	0	0	0	0	0	0	0	0
[truncated: 394 more rows]
[truncated: 798 more columns]
