# Supplementary material for: Broader Epstein–Barr virus–specific T cell receptor repertoire in patients with multiple sclerosis
Source: J Exp Med. 2022 Sep 1;219(11):e20220650. doi: 10.1084/jem.20220650 (PMC9437111; doi:10.1084/jem.20220650)
Supplement: Table S2 — Number of EBV-specific TCR sequences found in HLA classifier patterns. [file JEM_20220650_TableS2.xls]

## Sheet: Sheet1
HLA_allele	#_EBV_sequences	#_sequences_in_HLA_prediction_patterns	#_sequences_in_matching_patterns
HLA-A*02	227	27	27
HLA-A*11	30	4	4
HLA-B*07	27	1	1
HLA-B*08	164	14	14
HLA-B*35	65	11	10
HLA-B*44	1	0
HLA-B*57	14	0
Sum	528	57	56
