# Supplementary material for: Broader Epstein–Barr virus–specific T cell receptor repertoire in patients with multiple sclerosis
Source: J Exp Med. 2022 Sep 1;219(11):e20220650. doi: 10.1084/jem.20220650 (PMC9437111; doi:10.1084/jem.20220650)
Supplement: Table S3 — Model parameters of the HLA-restricted epitope-specific subanalyses. Shown are the EBV protein, EBV epitope, EBV virus cycle of the protein, MHC restriction element of the multimer staining that resulted in the TCR sequences, number of available TCR sequences, number of HD, MS patients, and COVID-19 patients for that analysis, the model estimate (effect size), standard error, t value, and P value of the model, as well as the cohort in which the model was run. [file JEM_20220650_TableS3.xls]

## Sheet: Sheet1
protein	epitope	virus_cycle	MHC_background	n_sequences	n_HD	n_MS	n_COVID-19	estimate	stderror	tvalue	pvalue	cohort
BZLF1	RAKFKQLL	lytic	HLA_B_08	149	51	238	97	1.13034	0.4873	2.31959	0.0208925	discovery_cohort
BZLF1	EPLPQGQLTAY	lytic	HLA_B_35	27	40	279	119	0.719096	0.336939	2.1342	0.0333912	discovery_cohort
EBNA3	RPPIFIRRL	latent	HLA_B_07	27	73	420	99	0.335305	0.160912	2.08377	0.0376143	discovery_cohort
EBNA1	HPVGEADYFEY	latent	HLA_B_35	24	40	279	119	0.560348	0.275799	2.03172	0.0427959	discovery_cohort
EBNA3	FLRGRAYGL	latent	HLA_B_08	15	51	238	97	0.367924	0.185624	1.98209	0.0481887	discovery_cohort
BZLF1	EPLPQGQLTAY	lytic	HLA_B_35	27	6	6	0	1.70652	0.878016	1.94361	0.0838221	MS_twin_cohort
EBNA1	HPVGEADYFEY	latent	HLA_B_35	24	6	6	0	0.858844	0.444779	1.93094	0.0855428	MS_twin_cohort
EBNA3	FLRGRAYGL	latent	HLA_B_08	15	9	9	0	-0.732901	0.425795	-1.72125	0.105758	MS_twin_cohort
BZLF1	RAKFKQLL	lytic	HLA_B_08	149	9	9	0	-2.21579	1.41962	-1.56083	0.139411	MS_twin_cohort
EBNA3	VSFIEFVGW	latent	HLA_B_57	14	26	62	43	0.203944	0.158082	1.29012	0.199392	discovery_cohort
EBNA4	IVTDFSVIK	latent	HLA_A_11	22	33	170	56	0.186502	0.155673	1.19804	0.232035	discovery_cohort
EBNA4	AVFDRKSDAK	latent	HLA_A_11	8	33	170	56	0.246414	0.223665	1.10171	0.271648	discovery_cohort
EBNA4	AVFDRKSDAK	latent	HLA_A_11	8	5	5	0	0.601918	0.60292	0.998339	0.351367	MS_twin_cohort
EBNA3	RPPIFIRRL	latent	HLA_B_07	27	12	12	0	0.260843	0.329141	0.792498	0.436933	MS_twin_cohort
EBNA3	YPLHEQHGM	latent	HLA_B_35	9	40	279	119	-0.02109	0.0383845	-0.549441	0.582988	discovery_cohort
BZLF1	LPEPLPQGQLTAY	lytic	HLA_B_35	5	40	279	119	-0.0190838	0.0369907	-0.515909	0.606183	discovery_cohort
